# Supplementary material for: Learning Ability and Hippocampal Transcriptome Responses to Early and Later Life Environmental Complexities in Dual-Purpose Chicks
Source: Animals (Basel). 2022 Mar 7;12(5):668. doi: 10.3390/ani12050668 (PMC8909157; doi:10.3390/ani12050668)
Supplement: Supplementary file 1 [file animals-12-00668-s001.zip]

Archive with 3 entries (3 files):
- Table S1. GO terms in the BG vs. the LG.xls
- Table S2. GO terms in the BG vs. the PLG.xls
- Table S3. GO terms in the LG vs. the PLG.xls
