# Supplementary material for: Learning Ability and Hippocampal Transcriptome Responses to Early and Later Life Environmental Complexities in Dual-Purpose Chicks
Source: Animals (Basel). 2022 Mar 7;12(5):668. doi: 10.3390/ani12050668 (PMC8909157; doi:10.3390/ani12050668)
Supplement: Supplementary file 1 [file animals-12-00668-s001.zip › Table S1. GO terms in the BG vs. the LG.xls]

Ontology	GO_term	Up/Down-regulation	Number	Genes
biological_process	multi-organism process	up	6	ENSGALT00000083453.2
biological_process	multi-organism process	up	6	ENSGALT00000083865.2
biological_process	multi-organism process	up	6	ENSGALT00000051936.2
biological_process	multi-organism process	up	6	ENSGALT00000091044.1
biological_process	multi-organism process	up	6	ENSGALT00000003585.7
biological_process	multi-organism process	up	6	ENSGALT00000106765.1
biological_process	multi-organism process	down	5	ENSGALT00000010419.6
biological_process	multi-organism process	down	5	ENSGALT00000046070.3
biological_process	multi-organism process	down	5	ENSGALT00000069086.2
biological_process	multi-organism process	down	5	ENSGALT00000030043.5
biological_process	multi-organism process	down	5	ENSGALT00000077237.3
molecular_function	antioxidant activity	up	0	-
molecular_function	antioxidant activity	down	1	ENSGALT00000023256.6
cellular_component	extracellular region part	up	12	ENSGALT00000018520.3
cellular_component	extracellular region part	up	12	ENSGALT00000090982.1
cellular_component	extracellular region part	up	12	ENSGALT00000059618.2
cellular_component	extracellular region part	up	12	ENSGALT00000093001.1
cellular_component	extracellular region part	up	12	ENSGALT00000076125.2
cellular_component	extracellular region part	up	12	ENSGALT00000010881.6
cellular_component	extracellular region part	up	12	ENSGALT00000040792.3
cellular_component	extracellular region part	up	12	ENSGALT00000051827.2
cellular_component	extracellular region part	up	12	ENSGALT00000000896.5
cellular_component	extracellular region part	up	12	ENSGALT00000078213.2
cellular_component	extracellular region part	up	12	ENSGALT00000051936.2
cellular_component	extracellular region part	up	12	ENSGALT00000038720.4
cellular_component	extracellular region part	down	15	ENSGALT00000096648.1
cellular_component	extracellular region part	down	15	ENSGALT00000078810.2
cellular_component	extracellular region part	down	15	ENSGALT00000036373.4
cellular_component	extracellular region part	down	15	ENSGALT00000011326.6
cellular_component	extracellular region part	down	15	ENSGALT00000097199.1
cellular_component	extracellular region part	down	15	ENSGALT00000030546.4
cellular_component	extracellular region part	down	15	ENSGALT00000030043.5
cellular_component	extracellular region part	down	15	ENSGALT00000040996.4
cellular_component	extracellular region part	down	15	ENSGALT00000023256.6
cellular_component	extracellular region part	down	15	ENSGALT00000010419.6
cellular_component	extracellular region part	down	15	ENSGALT00000069086.2
cellular_component	extracellular region part	down	15	ENSGALT00000042661.3
cellular_component	extracellular region part	down	15	ENSGALT00000026153.5
cellular_component	extracellular region part	down	15	ENSGALT00000098898.1
cellular_component	extracellular region part	down	15	ENSGALT00000101901.1
cellular_component	cell part	up	55	ENSGALT00000049217.1
cellular_component	cell part	up	55	ENSGALT00000101610.1
cellular_component	cell part	up	55	ENSGALT00000003585.7
cellular_component	cell part	up	55	ENSGALT00000090982.1
cellular_component	cell part	up	55	ENSGALT00000086677.2
cellular_component	cell part	up	55	ENSGALT00000083453.2
cellular_component	cell part	up	55	ENSGALT00000076385.3
cellular_component	cell part	up	55	ENSGALT00000049635.2
cellular_component	cell part	up	55	ENSGALT00000012977.6
cellular_component	cell part	up	55	ENSGALT00000047585.2
cellular_component	cell part	up	55	ENSGALT00000027523.6
cellular_component	cell part	up	55	ENSGALT00000051827.2
cellular_component	cell part	up	55	ENSGALT00000011583.6
cellular_component	cell part	up	55	ENSGALT00000000896.5
cellular_component	cell part	up	55	ENSGALT00000010550.6
cellular_component	cell part	up	55	novel_G000653
cellular_component	cell part	up	55	ENSGALT00000051936.2
cellular_component	cell part	up	55	ENSGALT00000094152.1
cellular_component	cell part	up	55	ENSGALT00000093001.1
cellular_component	cell part	up	55	ENSGALT00000106765.1
cellular_component	cell part	up	55	ENSGALT00000033333.5
cellular_component	cell part	up	55	ENSGALT00000010791.6
cellular_component	cell part	up	55	ENSGALT00000004407.6
cellular_component	cell part	up	55	novel_G000651
cellular_component	cell part	up	55	ENSGALT00000076125.2
cellular_component	cell part	up	55	ENSGALT00000096651.1
cellular_component	cell part	up	55	ENSGALT00000078213.2
cellular_component	cell part	up	55	ENSGALT00000006898.6
cellular_component	cell part	up	55	ENSGALT00000083865.2
cellular_component	cell part	up	55	ENSGALT00000090526.1
cellular_component	cell part	up	55	ENSGALT00000096548.1
cellular_component	cell part	up	55	ENSGALT00000077741.3
cellular_component	cell part	up	55	ENSGALT00000038715.4
cellular_component	cell part	up	55	ENSGALT00000014990.5
cellular_component	cell part	up	55	ENSGALT00000005426.5
cellular_component	cell part	up	55	ENSGALT00000093800.1
cellular_component	cell part	up	55	ENSGALT00000105123.1
cellular_component	cell part	up	55	ENSGALT00000039250.3
cellular_component	cell part	up	55	ENSGALT00000016038.4
cellular_component	cell part	up	55	ENSGALT00000013390.4
cellular_component	cell part	up	55	ENSGALT00000059274.3
cellular_component	cell part	up	55	ENSGALT00000019061.6
cellular_component	cell part	up	55	ENSGALT00000038720.4
cellular_component	cell part	up	55	ENSGALT00000019023.7
cellular_component	cell part	up	55	ENSGALT00000095379.1
cellular_component	cell part	up	55	ENSGALT00000107819.1
cellular_component	cell part	up	55	ENSGALT00000091044.1
cellular_component	cell part	up	55	ENSGALT00000009621.6
cellular_component	cell part	up	55	ENSGALT00000018520.3
cellular_component	cell part	up	55	ENSGALT00000068107.2
cellular_component	cell part	up	55	ENSGALT00000040792.3
cellular_component	cell part	up	55	ENSGALT00000079621.2
cellular_component	cell part	up	55	ENSGALT00000107032.1
cellular_component	cell part	up	55	ENSGALT00000001236.6
cellular_component	cell part	up	55	ENSGALT00000093843.1
cellular_component	cell part	down	77	ENSGALT00000097211.1
cellular_component	cell part	down	77	ENSGALT00000098898.1
cellular_component	cell part	down	77	ENSGALT00000050951.2
cellular_component	cell part	down	77	ENSGALT00000042661.3
cellular_component	cell part	down	77	ENSGALT00000008686.7
cellular_component	cell part	down	77	ENSGALT00000058779.2
cellular_component	cell part	down	77	ENSGALT00000058384.2
cellular_component	cell part	down	77	ENSGALT00000048999.3
cellular_component	cell part	down	77	ENSGALT00000023648.5
cellular_component	cell part	down	77	ENSGALT00000005533.5
cellular_component	cell part	down	77	ENSGALT00000069664.2
cellular_component	cell part	down	77	ENSGALT00000093586.1
cellular_component	cell part	down	77	ENSGALT00000084902.2
cellular_component	cell part	down	77	ENSGALT00000057017.2
cellular_component	cell part	down	77	ENSGALT00000096648.1
cellular_component	cell part	down	77	ENSGALT00000030043.5
cellular_component	cell part	down	77	ENSGALT00000062681.2
cellular_component	cell part	down	77	ENSGALT00000039142.2
cellular_component	cell part	down	77	ENSGALT00000057872.3
cellular_component	cell part	down	77	ENSGALT00000065498.2
cellular_component	cell part	down	77	ENSGALT00000026153.5
cellular_component	cell part	down	77	ENSGALT00000090221.2
cellular_component	cell part	down	77	ENSGALT00000097199.1
cellular_component	cell part	down	77	ENSGALT00000036373.4
cellular_component	cell part	down	77	ENSGALT00000107208.1
cellular_component	cell part	down	77	ENSGALT00000011938.5
cellular_component	cell part	down	77	ENSGALT00000045130.2
cellular_component	cell part	down	77	ENSGALT00000012451.6
cellular_component	cell part	down	77	ENSGALT00000068723.3
cellular_component	cell part	down	77	ENSGALT00000045646.3
cellular_component	cell part	down	77	ENSGALT00000013489.5
cellular_component	cell part	down	77	ENSGALT00000078327.2
cellular_component	cell part	down	77	ENSGALT00000013580.6
cellular_component	cell part	down	77	ENSGALT00000105110.1
cellular_component	cell part	down	77	ENSGALT00000077237.3
cellular_component	cell part	down	77	ENSGALT00000099629.1
cellular_component	cell part	down	77	ENSGALT00000086483.2
cellular_component	cell part	down	77	ENSGALT00000026922.6
cellular_component	cell part	down	77	ENSGALT00000100915.1
cellular_component	cell part	down	77	ENSGALT00000006016.6
cellular_component	cell part	down	77	ENSGALT00000026167.5
cellular_component	cell part	down	77	ENSGALT00000008890.5
cellular_component	cell part	down	77	ENSGALT00000016641.2
cellular_component	cell part	down	77	ENSGALT00000103538.1
cellular_component	cell part	down	77	ENSGALT00000090039.2
cellular_component	cell part	down	77	ENSGALT00000045709.3
cellular_component	cell part	down	77	ENSGALT00000095725.1
cellular_component	cell part	down	77	ENSGALT00000048034.2
cellular_component	cell part	down	77	ENSGALT00000005300.6
cellular_component	cell part	down	77	ENSGALT00000007669.7
cellular_component	cell part	down	77	ENSGALT00000051356.2
cellular_component	cell part	down	77	ENSGALT00000078810.2
cellular_component	cell part	down	77	ENSGALT00000040996.4
cellular_component	cell part	down	77	ENSGALT00000023256.6
cellular_component	cell part	down	77	ENSGALT00000074687.2
cellular_component	cell part	down	77	ENSGALT00000056152.2
cellular_component	cell part	down	77	ENSGALT00000012181.6
cellular_component	cell part	down	77	ENSGALT00000059080.2
cellular_component	cell part	down	77	ENSGALT00000078926.2
cellular_component	cell part	down	77	ENSGALT00000101901.1
cellular_component	cell part	down	77	ENSGALT00000045031.3
cellular_component	cell part	down	77	ENSGALT00000091559.1
cellular_component	cell part	down	77	ENSGALT00000095949.1
cellular_component	cell part	down	77	novel_G000051
cellular_component	cell part	down	77	ENSGALT00000034416.5
cellular_component	cell part	down	77	ENSGALT00000074738.3
cellular_component	cell part	down	77	novel_G002411
cellular_component	cell part	down	77	ENSGALT00000107850.1
cellular_component	cell part	down	77	ENSGALT00000045127.3
cellular_component	cell part	down	77	ENSGALT00000031528.4
cellular_component	cell part	down	77	ENSGALT00000049683.2
cellular_component	cell part	down	77	ENSGALT00000011326.6
cellular_component	cell part	down	77	ENSGALT00000043978.3
cellular_component	cell part	down	77	ENSGALT00000037842.2
cellular_component	cell part	down	77	ENSGALT00000005411.6
cellular_component	cell part	down	77	ENSGALT00000086628.2
cellular_component	cell part	down	77	ENSGALT00000072918.2
biological_process	biological regulation	up	35	ENSGALT00000001236.6
biological_process	biological regulation	up	35	ENSGALT00000107032.1
biological_process	biological regulation	up	35	ENSGALT00000040792.3
biological_process	biological regulation	up	35	ENSGALT00000068107.2
biological_process	biological regulation	up	35	ENSGALT00000059618.2
biological_process	biological regulation	up	35	ENSGALT00000018520.3
biological_process	biological regulation	up	35	ENSGALT00000091044.1
biological_process	biological regulation	up	35	ENSGALT00000009175.3
biological_process	biological regulation	up	35	ENSGALT00000038720.4
biological_process	biological regulation	up	35	ENSGALT00000019061.6
biological_process	biological regulation	up	35	ENSGALT00000059274.3
biological_process	biological regulation	up	35	ENSGALT00000039250.3
biological_process	biological regulation	up	35	ENSGALT00000016038.4
biological_process	biological regulation	up	35	ENSGALT00000093800.1
biological_process	biological regulation	up	35	ENSGALT00000105123.1
biological_process	biological regulation	up	35	ENSGALT00000005426.5
biological_process	biological regulation	up	35	ENSGALT00000090526.1
biological_process	biological regulation	up	35	ENSGALT00000078213.2
biological_process	biological regulation	up	35	ENSGALT00000096651.1
biological_process	biological regulation	up	35	ENSGALT00000064534.2
biological_process	biological regulation	up	35	ENSGALT00000076125.2
biological_process	biological regulation	up	35	ENSGALT00000010791.6
biological_process	biological regulation	up	35	ENSGALT00000033333.5
biological_process	biological regulation	up	35	ENSGALT00000106765.1
biological_process	biological regulation	up	35	ENSGALT00000093001.1
biological_process	biological regulation	up	35	ENSGALT00000051936.2
biological_process	biological regulation	up	35	ENSGALT00000000896.5
biological_process	biological regulation	up	35	ENSGALT00000010550.6
biological_process	biological regulation	up	35	ENSGALT00000051827.2
biological_process	biological regulation	up	35	ENSGALT00000047585.2
biological_process	biological regulation	up	35	ENSGALT00000049635.2
biological_process	biological regulation	up	35	ENSGALT00000083453.2
biological_process	biological regulation	up	35	ENSGALT00000012977.6
biological_process	biological regulation	up	35	ENSGALT00000086677.2
biological_process	biological regulation	up	35	ENSGALT00000003585.7
biological_process	biological regulation	down	47	ENSGALT00000008686.7
biological_process	biological regulation	down	47	ENSGALT00000042661.3
biological_process	biological regulation	down	47	ENSGALT00000098898.1
biological_process	biological regulation	down	47	ENSGALT00000026922.6
biological_process	biological regulation	down	47	ENSGALT00000097211.1
biological_process	biological regulation	down	47	ENSGALT00000005533.5
biological_process	biological regulation	down	47	ENSGALT00000023648.5
biological_process	biological regulation	down	47	ENSGALT00000058384.2
biological_process	biological regulation	down	47	ENSGALT00000007669.7
biological_process	biological regulation	down	47	ENSGALT00000048034.2
biological_process	biological regulation	down	47	ENSGALT00000093586.1
biological_process	biological regulation	down	47	ENSGALT00000095725.1
biological_process	biological regulation	down	47	ENSGALT00000069664.2
biological_process	biological regulation	down	47	ENSGALT00000012181.6
biological_process	biological regulation	down	47	ENSGALT00000056152.2
biological_process	biological regulation	down	47	ENSGALT00000062681.2
biological_process	biological regulation	down	47	ENSGALT00000030043.5
biological_process	biological regulation	down	47	ENSGALT00000040996.4
biological_process	biological regulation	down	47	ENSGALT00000078810.2
biological_process	biological regulation	down	47	ENSGALT00000072937.2
biological_process	biological regulation	down	47	ENSGALT00000051356.2
biological_process	biological regulation	down	47	ENSGALT00000090221.2
biological_process	biological regulation	down	47	ENSGALT00000026153.5
biological_process	biological regulation	down	47	ENSGALT00000057872.3
biological_process	biological regulation	down	47	ENSGALT00000009779.5
biological_process	biological regulation	down	47	ENSGALT00000101901.1
biological_process	biological regulation	down	47	ENSGALT00000039142.2
biological_process	biological regulation	down	47	ENSGALT00000012451.6
biological_process	biological regulation	down	47	ENSGALT00000045130.2
biological_process	biological regulation	down	47	novel_G000051
biological_process	biological regulation	down	47	ENSGALT00000107208.1
biological_process	biological regulation	down	47	ENSGALT00000069086.2
biological_process	biological regulation	down	47	ENSGALT00000013489.5
biological_process	biological regulation	down	47	ENSGALT00000074418.2
biological_process	biological regulation	down	47	ENSGALT00000045646.3
biological_process	biological regulation	down	47	ENSGALT00000068723.3
biological_process	biological regulation	down	47	ENSGALT00000010419.6
biological_process	biological regulation	down	47	ENSGALT00000021594.5
biological_process	biological regulation	down	47	ENSGALT00000074738.3
biological_process	biological regulation	down	47	novel_G002411
biological_process	biological regulation	down	47	ENSGALT00000077237.3
biological_process	biological regulation	down	47	ENSGALT00000105110.1
biological_process	biological regulation	down	47	ENSGALT00000013580.6
biological_process	biological regulation	down	47	ENSGALT00000037842.2
biological_process	biological regulation	down	47	ENSGALT00000005411.6
biological_process	biological regulation	down	47	ENSGALT00000043978.3
biological_process	biological regulation	down	47	ENSGALT00000011326.6
biological_process	metabolic process	up	31	ENSGALT00000067812.2
biological_process	metabolic process	up	31	ENSGALT00000001236.6
biological_process	metabolic process	up	31	ENSGALT00000096651.1
biological_process	metabolic process	up	31	ENSGALT00000098077.1
biological_process	metabolic process	up	31	ENSGALT00000107032.1
biological_process	metabolic process	up	31	ENSGALT00000079621.2
biological_process	metabolic process	up	31	ENSGALT00000010881.6
biological_process	metabolic process	up	31	ENSGALT00000090526.1
biological_process	metabolic process	up	31	novel_G002187
biological_process	metabolic process	up	31	ENSGALT00000033333.5
biological_process	metabolic process	up	31	ENSGALT00000106765.1
biological_process	metabolic process	up	31	ENSGALT00000009621.6
biological_process	metabolic process	up	31	ENSGALT00000083287.2
biological_process	metabolic process	up	31	ENSGALT00000010791.6
biological_process	metabolic process	up	31	ENSGALT00000011583.6
biological_process	metabolic process	up	31	ENSGALT00000027523.6
biological_process	metabolic process	up	31	ENSGALT00000059274.3
biological_process	metabolic process	up	31	ENSGALT00000016038.4
biological_process	metabolic process	up	31	ENSGALT00000091044.1
biological_process	metabolic process	up	31	ENSGALT00000051936.2
biological_process	metabolic process	up	31	ENSGALT00000009175.3
biological_process	metabolic process	up	31	ENSGALT00000038720.4
biological_process	metabolic process	up	31	ENSGALT00000000896.5
biological_process	metabolic process	up	31	ENSGALT00000019061.6
biological_process	metabolic process	up	31	ENSGALT00000073921.2
biological_process	metabolic process	up	31	ENSGALT00000005426.5
biological_process	metabolic process	up	31	ENSGALT00000003585.7
biological_process	metabolic process	up	31	ENSGALT00000049217.1
biological_process	metabolic process	up	31	ENSGALT00000026256.6
biological_process	metabolic process	up	31	ENSGALT00000065789.2
biological_process	metabolic process	up	31	ENSGALT00000086677.2
biological_process	metabolic process	down	41	ENSGALT00000026153.5
biological_process	metabolic process	down	41	ENSGALT00000057872.3
biological_process	metabolic process	down	41	ENSGALT00000091559.1
biological_process	metabolic process	down	41	ENSGALT00000045031.3
biological_process	metabolic process	down	41	ENSGALT00000101901.1
biological_process	metabolic process	down	41	ENSGALT00000034416.5
biological_process	metabolic process	down	41	ENSGALT00000095949.1
biological_process	metabolic process	down	41	ENSGALT00000012451.6
biological_process	metabolic process	down	41	ENSGALT00000030546.4
biological_process	metabolic process	down	41	novel_G002411
biological_process	metabolic process	down	41	ENSGALT00000074738.3
biological_process	metabolic process	down	41	ENSGALT00000069086.2
biological_process	metabolic process	down	41	ENSGALT00000045646.3
biological_process	metabolic process	down	41	ENSGALT00000045127.3
biological_process	metabolic process	down	41	ENSGALT00000072918.2
biological_process	metabolic process	down	41	ENSGALT00000043978.3
biological_process	metabolic process	down	41	ENSGALT00000011326.6
biological_process	metabolic process	down	41	ENSGALT00000105110.1
biological_process	metabolic process	down	41	ENSGALT00000013580.6
biological_process	metabolic process	down	41	ENSGALT00000099629.1
biological_process	metabolic process	down	41	ENSGALT00000097211.1
biological_process	metabolic process	down	41	ENSGALT00000008686.7
biological_process	metabolic process	down	41	ENSGALT00000064530.2
biological_process	metabolic process	down	41	ENSGALT00000010268.6
biological_process	metabolic process	down	41	ENSGALT00000103538.1
biological_process	metabolic process	down	41	ENSGALT00000058779.2
biological_process	metabolic process	down	41	ENSGALT00000005533.5
biological_process	metabolic process	down	41	ENSGALT00000084726.2
biological_process	metabolic process	down	41	ENSGALT00000069664.2
biological_process	metabolic process	down	41	ENSGALT00000045709.3
biological_process	metabolic process	down	41	ENSGALT00000090039.2
biological_process	metabolic process	down	41	ENSGALT00000084902.2
biological_process	metabolic process	down	41	ENSGALT00000007669.7
biological_process	metabolic process	down	41	ENSGALT00000095725.1
biological_process	metabolic process	down	41	ENSGALT00000093586.1
biological_process	metabolic process	down	41	ENSGALT00000078810.2
biological_process	metabolic process	down	41	ENSGALT00000051356.2
biological_process	metabolic process	down	41	ENSGALT00000062681.2
biological_process	metabolic process	down	41	ENSGALT00000056152.2
biological_process	metabolic process	down	41	ENSGALT00000030043.5
biological_process	metabolic process	down	41	ENSGALT00000040996.4
biological_process	reproductive process	up	2	ENSGALT00000005426.5
biological_process	reproductive process	up	2	ENSGALT00000083865.2
biological_process	reproductive process	down	3	ENSGALT00000030043.5
biological_process	reproductive process	down	3	ENSGALT00000008686.7
biological_process	reproductive process	down	3	ENSGALT00000069664.2
biological_process	cell proliferation	up	3	ENSGALT00000005426.5
biological_process	cell proliferation	up	3	ENSGALT00000010550.6
biological_process	cell proliferation	up	3	ENSGALT00000051936.2
biological_process	cell proliferation	down	8	ENSGALT00000012451.6
biological_process	cell proliferation	down	8	ENSGALT00000013580.6
biological_process	cell proliferation	down	8	ENSGALT00000030043.5
biological_process	cell proliferation	down	8	ENSGALT00000011326.6
biological_process	cell proliferation	down	8	ENSGALT00000069086.2
biological_process	cell proliferation	down	8	ENSGALT00000008686.7
biological_process	cell proliferation	down	8	ENSGALT00000090221.2
biological_process	cell proliferation	down	8	ENSGALT00000069664.2
cellular_component	membrane-enclosed lumen	up	13	ENSGALT00000010791.6
cellular_component	membrane-enclosed lumen	up	13	ENSGALT00000047585.2
cellular_component	membrane-enclosed lumen	up	13	ENSGALT00000096548.1
cellular_component	membrane-enclosed lumen	up	13	ENSGALT00000101610.1
cellular_component	membrane-enclosed lumen	up	13	ENSGALT00000038715.4
cellular_component	membrane-enclosed lumen	up	13	ENSGALT00000077741.3
cellular_component	membrane-enclosed lumen	up	13	ENSGALT00000003585.7
cellular_component	membrane-enclosed lumen	up	13	ENSGALT00000005426.5
cellular_component	membrane-enclosed lumen	up	13	ENSGALT00000106765.1
cellular_component	membrane-enclosed lumen	up	13	ENSGALT00000019061.6
cellular_component	membrane-enclosed lumen	up	13	ENSGALT00000038720.4
cellular_component	membrane-enclosed lumen	up	13	ENSGALT00000091044.1
cellular_component	membrane-enclosed lumen	up	13	ENSGALT00000011583.6
cellular_component	membrane-enclosed lumen	down	13	ENSGALT00000056152.2
cellular_component	membrane-enclosed lumen	down	13	ENSGALT00000005533.5
cellular_component	membrane-enclosed lumen	down	13	ENSGALT00000048999.3
cellular_component	membrane-enclosed lumen	down	13	ENSGALT00000072918.2
cellular_component	membrane-enclosed lumen	down	13	ENSGALT00000103538.1
cellular_component	membrane-enclosed lumen	down	13	ENSGALT00000095949.1
cellular_component	membrane-enclosed lumen	down	13	ENSGALT00000051356.2
cellular_component	membrane-enclosed lumen	down	13	ENSGALT00000013489.5
cellular_component	membrane-enclosed lumen	down	13	ENSGALT00000091559.1
cellular_component	membrane-enclosed lumen	down	13	ENSGALT00000100915.1
cellular_component	membrane-enclosed lumen	down	13	ENSGALT00000045031.3
cellular_component	membrane-enclosed lumen	down	13	ENSGALT00000069664.2
cellular_component	membrane-enclosed lumen	down	13	ENSGALT00000090039.2
biological_process	biological adhesion	up	6	ENSGALT00000010550.6
biological_process	biological adhesion	up	6	ENSGALT00000010881.6
biological_process	biological adhesion	up	6	ENSGALT00000018520.3
biological_process	biological adhesion	up	6	ENSGALT00000093001.1
biological_process	biological adhesion	up	6	ENSGALT00000093800.1
biological_process	biological adhesion	up	6	ENSGALT00000059618.2
biological_process	biological adhesion	down	8	ENSGALT00000093586.1
biological_process	biological adhesion	down	8	ENSGALT00000065210.2
biological_process	biological adhesion	down	8	ENSGALT00000042661.3
biological_process	biological adhesion	down	8	ENSGALT00000008441.5
biological_process	biological adhesion	down	8	ENSGALT00000078926.2
biological_process	biological adhesion	down	8	ENSGALT00000030043.5
biological_process	biological adhesion	down	8	ENSGALT00000013580.6
biological_process	biological adhesion	down	8	ENSGALT00000011326.6
molecular_function	transcription factor activity, protein binding	up	2	novel_G000616
molecular_function	transcription factor activity, protein binding	up	2	ENSGALT00000051936.2
molecular_function	transcription factor activity, protein binding	down	2	ENSGALT00000051356.2
molecular_function	transcription factor activity, protein binding	down	2	ENSGALT00000008686.7
biological_process	cell aggregation	up	1	ENSGALT00000010881.6
biological_process	cell aggregation	down	0	-
biological_process	growth	up	6	ENSGALT00000093800.1
biological_process	growth	up	6	ENSGALT00000051936.2
biological_process	growth	up	6	ENSGALT00000090526.1
biological_process	growth	up	6	ENSGALT00000047585.2
biological_process	growth	up	6	ENSGALT00000010550.6
biological_process	growth	up	6	ENSGALT00000012977.6
biological_process	growth	down	6	ENSGALT00000069664.2
biological_process	growth	down	6	ENSGALT00000005411.6
biological_process	growth	down	6	ENSGALT00000040996.4
biological_process	growth	down	6	ENSGALT00000008686.7
biological_process	growth	down	6	ENSGALT00000069086.2
biological_process	growth	down	6	ENSGALT00000012181.6
cellular_component	supramolecular complex	up	1	ENSGALT00000004407.6
cellular_component	supramolecular complex	down	3	ENSGALT00000074687.2
cellular_component	supramolecular complex	down	3	ENSGALT00000057872.3
cellular_component	supramolecular complex	down	3	ENSGALT00000086483.2
cellular_component	macromolecular complex	up	22	ENSGALT00000033333.5
cellular_component	macromolecular complex	up	22	ENSGALT00000009621.6
cellular_component	macromolecular complex	up	22	ENSGALT00000004407.6
cellular_component	macromolecular complex	up	22	ENSGALT00000010791.6
cellular_component	macromolecular complex	up	22	ENSGALT00000040792.3
cellular_component	macromolecular complex	up	22	ENSGALT00000093843.1
cellular_component	macromolecular complex	up	22	ENSGALT00000105123.1
cellular_component	macromolecular complex	up	22	ENSGALT00000093800.1
cellular_component	macromolecular complex	up	22	ENSGALT00000077741.3
cellular_component	macromolecular complex	up	22	ENSGALT00000038715.4
cellular_component	macromolecular complex	up	22	ENSGALT00000005426.5
cellular_component	macromolecular complex	up	22	ENSGALT00000049217.1
cellular_component	macromolecular complex	up	22	ENSGALT00000047585.2
cellular_component	macromolecular complex	up	22	ENSGALT00000083453.2
cellular_component	macromolecular complex	up	22	ENSGALT00000059274.3
cellular_component	macromolecular complex	up	22	ENSGALT00000027523.6
cellular_component	macromolecular complex	up	22	ENSGALT00000013390.4
cellular_component	macromolecular complex	up	22	ENSGALT00000107819.1
cellular_component	macromolecular complex	up	22	ENSGALT00000051936.2
cellular_component	macromolecular complex	up	22	ENSGALT00000038720.4
cellular_component	macromolecular complex	up	22	ENSGALT00000010550.6
cellular_component	macromolecular complex	up	22	ENSGALT00000019061.6
cellular_component	macromolecular complex	down	17	ENSGALT00000096648.1
cellular_component	macromolecular complex	down	17	ENSGALT00000072918.2
cellular_component	macromolecular complex	down	17	ENSGALT00000051356.2
cellular_component	macromolecular complex	down	17	ENSGALT00000074687.2
cellular_component	macromolecular complex	down	17	ENSGALT00000024133.4
cellular_component	macromolecular complex	down	17	ENSGALT00000090039.2
cellular_component	macromolecular complex	down	17	ENSGALT00000084902.2
cellular_component	macromolecular complex	down	17	ENSGALT00000031528.4
cellular_component	macromolecular complex	down	17	ENSGALT00000045127.3
cellular_component	macromolecular complex	down	17	ENSGALT00000008890.5
cellular_component	macromolecular complex	down	17	ENSGALT00000036373.4
cellular_component	macromolecular complex	down	17	ENSGALT00000005533.5
cellular_component	macromolecular complex	down	17	ENSGALT00000048999.3
cellular_component	macromolecular complex	down	17	ENSGALT00000086483.2
cellular_component	macromolecular complex	down	17	ENSGALT00000057872.3
cellular_component	macromolecular complex	down	17	ENSGALT00000065498.2
cellular_component	macromolecular complex	down	17	ENSGALT00000098898.1
molecular_function	molecular function regulator	up	3	ENSGALT00000049635.2
molecular_function	molecular function regulator	up	3	ENSGALT00000039250.3
molecular_function	molecular function regulator	up	3	ENSGALT00000068107.2
molecular_function	molecular function regulator	down	2	ENSGALT00000012451.6
molecular_function	molecular function regulator	down	2	ENSGALT00000096648.1
cellular_component	organelle part	up	31	ENSGALT00000010791.6
cellular_component	organelle part	up	31	ENSGALT00000004407.6
cellular_component	organelle part	up	31	ENSGALT00000106765.1
cellular_component	organelle part	up	31	ENSGALT00000078213.2
cellular_component	organelle part	up	31	ENSGALT00000006898.6
cellular_component	organelle part	up	31	ENSGALT00000093843.1
cellular_component	organelle part	up	31	ENSGALT00000090526.1
cellular_component	organelle part	up	31	ENSGALT00000040792.3
cellular_component	organelle part	up	31	ENSGALT00000076125.2
cellular_component	organelle part	up	31	ENSGALT00000107032.1
cellular_component	organelle part	up	31	ENSGALT00000076385.3
cellular_component	organelle part	up	31	ENSGALT00000047585.2
cellular_component	organelle part	up	31	ENSGALT00000049217.1
cellular_component	organelle part	up	31	ENSGALT00000096548.1
cellular_component	organelle part	up	31	ENSGALT00000077741.3
cellular_component	organelle part	up	31	ENSGALT00000038715.4
cellular_component	organelle part	up	31	ENSGALT00000101610.1
cellular_component	organelle part	up	31	ENSGALT00000003585.7
cellular_component	organelle part	up	31	ENSGALT00000005426.5
cellular_component	organelle part	up	31	ENSGALT00000093800.1
cellular_component	organelle part	up	31	ENSGALT00000019061.6
cellular_component	organelle part	up	31	ENSGALT00000038720.4
cellular_component	organelle part	up	31	ENSGALT00000107819.1
cellular_component	organelle part	up	31	ENSGALT00000091044.1
cellular_component	organelle part	up	31	ENSGALT00000013390.4
cellular_component	organelle part	up	31	ENSGALT00000039250.3
cellular_component	organelle part	up	31	ENSGALT00000016038.4
cellular_component	organelle part	up	31	ENSGALT00000059274.3
cellular_component	organelle part	up	31	ENSGALT00000027523.6
cellular_component	organelle part	up	31	ENSGALT00000051827.2
cellular_component	organelle part	up	31	ENSGALT00000011583.6
cellular_component	organelle part	down	23	ENSGALT00000005533.5
cellular_component	organelle part	down	23	ENSGALT00000048999.3
cellular_component	organelle part	down	23	ENSGALT00000103538.1
cellular_component	organelle part	down	23	ENSGALT00000095949.1
cellular_component	organelle part	down	23	ENSGALT00000057872.3
cellular_component	organelle part	down	23	ENSGALT00000091559.1
cellular_component	organelle part	down	23	ENSGALT00000100915.1
cellular_component	organelle part	down	23	ENSGALT00000045031.3
cellular_component	organelle part	down	23	ENSGALT00000086483.2
cellular_component	organelle part	down	23	ENSGALT00000099629.1
cellular_component	organelle part	down	23	ENSGALT00000097211.1
cellular_component	organelle part	down	23	ENSGALT00000012181.6
cellular_component	organelle part	down	23	ENSGALT00000056152.2
cellular_component	organelle part	down	23	ENSGALT00000074687.2
cellular_component	organelle part	down	23	ENSGALT00000072918.2
cellular_component	organelle part	down	23	ENSGALT00000051356.2
cellular_component	organelle part	down	23	ENSGALT00000084902.2
cellular_component	organelle part	down	23	ENSGALT00000013489.5
cellular_component	organelle part	down	23	ENSGALT00000045646.3
cellular_component	organelle part	down	23	ENSGALT00000045127.3
cellular_component	organelle part	down	23	ENSGALT00000069664.2
cellular_component	organelle part	down	23	ENSGALT00000045709.3
cellular_component	organelle part	down	23	ENSGALT00000090039.2
biological_process	developmental process	up	16	ENSGALT00000018520.3
biological_process	developmental process	up	16	ENSGALT00000033333.5
biological_process	developmental process	up	16	ENSGALT00000093001.1
biological_process	developmental process	up	16	ENSGALT00000004407.6
biological_process	developmental process	up	16	ENSGALT00000010881.6
biological_process	developmental process	up	16	ENSGALT00000078213.2
biological_process	developmental process	up	16	ENSGALT00000090526.1
biological_process	developmental process	up	16	ENSGALT00000083865.2
biological_process	developmental process	up	16	ENSGALT00000005426.5
biological_process	developmental process	up	16	ENSGALT00000093800.1
biological_process	developmental process	up	16	ENSGALT00000012977.6
biological_process	developmental process	up	16	ENSGALT00000059274.3
biological_process	developmental process	up	16	ENSGALT00000039250.3
biological_process	developmental process	up	16	ENSGALT00000010550.6
biological_process	developmental process	up	16	ENSGALT00000051936.2
biological_process	developmental process	up	16	ENSGALT00000009175.3
biological_process	developmental process	down	33	ENSGALT00000007669.7
biological_process	developmental process	down	33	ENSGALT00000069664.2
biological_process	developmental process	down	33	ENSGALT00000030043.5
biological_process	developmental process	down	33	ENSGALT00000040996.4
biological_process	developmental process	down	33	ENSGALT00000074687.2
biological_process	developmental process	down	33	ENSGALT00000062681.2
biological_process	developmental process	down	33	ENSGALT00000056152.2
biological_process	developmental process	down	33	ENSGALT00000012181.6
biological_process	developmental process	down	33	ENSGALT00000072937.2
biological_process	developmental process	down	33	ENSGALT00000078810.2
biological_process	developmental process	down	33	ENSGALT00000042661.3
biological_process	developmental process	down	33	ENSGALT00000008686.7
biological_process	developmental process	down	33	ENSGALT00000086483.2
biological_process	developmental process	down	33	ENSGALT00000026922.6
biological_process	developmental process	down	33	ENSGALT00000005533.5
biological_process	developmental process	down	33	ENSGALT00000045646.3
biological_process	developmental process	down	33	ENSGALT00000074418.2
biological_process	developmental process	down	33	ENSGALT00000069086.2
biological_process	developmental process	down	33	ENSGALT00000031528.4
biological_process	developmental process	down	33	ENSGALT00000013489.5
biological_process	developmental process	down	33	novel_G002411
biological_process	developmental process	down	33	ENSGALT00000021594.5
biological_process	developmental process	down	33	ENSGALT00000105110.1
biological_process	developmental process	down	33	ENSGALT00000013580.6
biological_process	developmental process	down	33	ENSGALT00000005411.6
biological_process	developmental process	down	33	ENSGALT00000101901.1
biological_process	developmental process	down	33	ENSGALT00000009779.5
biological_process	developmental process	down	33	ENSGALT00000026153.5
biological_process	developmental process	down	33	ENSGALT00000090221.2
biological_process	developmental process	down	33	ENSGALT00000039142.2
biological_process	developmental process	down	33	ENSGALT00000012451.6
biological_process	developmental process	down	33	ENSGALT00000107208.1
biological_process	developmental process	down	33	ENSGALT00000034416.5
molecular_function	catalytic activity	up	22	ENSGALT00000090526.1
molecular_function	catalytic activity	up	22	ENSGALT00000098077.1
molecular_function	catalytic activity	up	22	ENSGALT00000067812.2
molecular_function	catalytic activity	up	22	ENSGALT00000001236.6
molecular_function	catalytic activity	up	22	ENSGALT00000079621.2
molecular_function	catalytic activity	up	22	ENSGALT00000013975.6
molecular_function	catalytic activity	up	22	ENSGALT00000079361.2
molecular_function	catalytic activity	up	22	ENSGALT00000106765.1
molecular_function	catalytic activity	up	22	ENSGALT00000038720.4
molecular_function	catalytic activity	up	22	ENSGALT00000107819.1
molecular_function	catalytic activity	up	22	ENSGALT00000091044.1
molecular_function	catalytic activity	up	22	ENSGALT00000000896.5
molecular_function	catalytic activity	up	22	ENSGALT00000011583.6
molecular_function	catalytic activity	up	22	ENSGALT00000013390.4
molecular_function	catalytic activity	up	22	ENSGALT00000080355.3
molecular_function	catalytic activity	up	22	ENSGALT00000026256.6
molecular_function	catalytic activity	up	22	ENSGALT00000065789.2
molecular_function	catalytic activity	up	22	ENSGALT00000093800.1
molecular_function	catalytic activity	up	22	ENSGALT00000073921.2
molecular_function	catalytic activity	up	22	ENSGALT00000049217.1
molecular_function	catalytic activity	up	22	ENSGALT00000003585.7
molecular_function	catalytic activity	up	22	ENSGALT00000090982.1
molecular_function	catalytic activity	down	31	ENSGALT00000023256.6
molecular_function	catalytic activity	down	31	ENSGALT00000013580.6
molecular_function	catalytic activity	down	31	ENSGALT00000051356.2
molecular_function	catalytic activity	down	31	ENSGALT00000095725.1
molecular_function	catalytic activity	down	31	ENSGALT00000078327.2
molecular_function	catalytic activity	down	31	ENSGALT00000007669.7
molecular_function	catalytic activity	down	31	ENSGALT00000045646.3
molecular_function	catalytic activity	down	31	ENSGALT00000074738.3
molecular_function	catalytic activity	down	31	ENSGALT00000045709.3
molecular_function	catalytic activity	down	31	ENSGALT00000023648.5
molecular_function	catalytic activity	down	31	ENSGALT00000001122.6
molecular_function	catalytic activity	down	31	ENSGALT00000084726.2
molecular_function	catalytic activity	down	31	ENSGALT00000030546.4
molecular_function	catalytic activity	down	31	ENSGALT00000091414.1
molecular_function	catalytic activity	down	31	ENSGALT00000096653.1
molecular_function	catalytic activity	down	31	ENSGALT00000022522.7
molecular_function	catalytic activity	down	31	ENSGALT00000034416.5
molecular_function	catalytic activity	down	31	novel_G000051
molecular_function	catalytic activity	down	31	ENSGALT00000107208.1
molecular_function	catalytic activity	down	31	ENSGALT00000103538.1
molecular_function	catalytic activity	down	31	ENSGALT00000058384.2
molecular_function	catalytic activity	down	31	ENSGALT00000045031.3
molecular_function	catalytic activity	down	31	ENSGALT00000010268.6
molecular_function	catalytic activity	down	31	ENSGALT00000090221.2
molecular_function	catalytic activity	down	31	ENSGALT00000091559.1
molecular_function	catalytic activity	down	31	ENSGALT00000064808.2
molecular_function	catalytic activity	down	31	ENSGALT00000064530.2
molecular_function	catalytic activity	down	31	ENSGALT00000091883.1
molecular_function	catalytic activity	down	31	ENSGALT00000097211.1
molecular_function	catalytic activity	down	31	ENSGALT00000039142.2
molecular_function	catalytic activity	down	31	ENSGALT00000099629.1
cellular_component	synapse part	up	3	ENSGALT00000090526.1
cellular_component	synapse part	up	3	ENSGALT00000076125.2
cellular_component	synapse part	up	3	ENSGALT00000051827.2
cellular_component	synapse part	down	0	-
molecular_function	nucleic acid binding transcription factor activity	up	1	ENSGALT00000005426.5
molecular_function	nucleic acid binding transcription factor activity	down	9	ENSGALT00000058779.2
molecular_function	nucleic acid binding transcription factor activity	down	9	ENSGALT00000057017.2
molecular_function	nucleic acid binding transcription factor activity	down	9	ENSGALT00000005411.6
molecular_function	nucleic acid binding transcription factor activity	down	9	ENSGALT00000105110.1
molecular_function	nucleic acid binding transcription factor activity	down	9	ENSGALT00000056152.2
molecular_function	nucleic acid binding transcription factor activity	down	9	ENSGALT00000062681.2
molecular_function	nucleic acid binding transcription factor activity	down	9	novel_G002411
molecular_function	nucleic acid binding transcription factor activity	down	9	ENSGALT00000069664.2
molecular_function	nucleic acid binding transcription factor activity	down	9	ENSGALT00000008686.7
biological_process	rhythmic process	up	0	-
biological_process	rhythmic process	down	1	ENSGALT00000062681.2
cellular_component	extracellular region	up	13	ENSGALT00000078213.2
cellular_component	extracellular region	up	13	novel_G002187
cellular_component	extracellular region	up	13	ENSGALT00000000896.5
cellular_component	extracellular region	up	13	ENSGALT00000038720.4
cellular_component	extracellular region	up	13	ENSGALT00000051936.2
cellular_component	extracellular region	up	13	ENSGALT00000076125.2
cellular_component	extracellular region	up	13	ENSGALT00000010881.6
cellular_component	extracellular region	up	13	ENSGALT00000040792.3
cellular_component	extracellular region	up	13	ENSGALT00000051827.2
cellular_component	extracellular region	up	13	ENSGALT00000018520.3
cellular_component	extracellular region	up	13	ENSGALT00000090982.1
cellular_component	extracellular region	up	13	ENSGALT00000093001.1
cellular_component	extracellular region	up	13	ENSGALT00000059618.2
cellular_component	extracellular region	down	20	ENSGALT00000101901.1
cellular_component	extracellular region	down	20	ENSGALT00000098898.1
cellular_component	extracellular region	down	20	ENSGALT00000026153.5
cellular_component	extracellular region	down	20	ENSGALT00000042661.3
cellular_component	extracellular region	down	20	ENSGALT00000097199.1
cellular_component	extracellular region	down	20	ENSGALT00000036373.4
cellular_component	extracellular region	down	20	novel_G001806
cellular_component	extracellular region	down	20	ENSGALT00000030546.4
cellular_component	extracellular region	down	20	ENSGALT00000022851.4
cellular_component	extracellular region	down	20	ENSGALT00000010419.6
cellular_component	extracellular region	down	20	ENSGALT00000024133.4
cellular_component	extracellular region	down	20	novel_G001804
cellular_component	extracellular region	down	20	ENSGALT00000069086.2
cellular_component	extracellular region	down	20	ENSGALT00000011326.6
cellular_component	extracellular region	down	20	ENSGALT00000035680.3
cellular_component	extracellular region	down	20	ENSGALT00000078810.2
cellular_component	extracellular region	down	20	ENSGALT00000096648.1
cellular_component	extracellular region	down	20	ENSGALT00000040996.4
cellular_component	extracellular region	down	20	ENSGALT00000030043.5
cellular_component	extracellular region	down	20	ENSGALT00000023256.6
biological_process	localization	up	17	ENSGALT00000105123.1
biological_process	localization	up	17	ENSGALT00000003585.7
biological_process	localization	up	17	ENSGALT00000083453.2
biological_process	localization	up	17	ENSGALT00000012977.6
biological_process	localization	up	17	ENSGALT00000027523.6
biological_process	localization	up	17	ENSGALT00000051936.2
biological_process	localization	up	17	ENSGALT00000091044.1
biological_process	localization	up	17	ENSGALT00000038720.4
biological_process	localization	up	17	novel_G000653
biological_process	localization	up	17	ENSGALT00000106765.1
biological_process	localization	up	17	ENSGALT00000033333.5
biological_process	localization	up	17	novel_G000651
biological_process	localization	up	17	ENSGALT00000064534.2
biological_process	localization	up	17	ENSGALT00000068107.2
biological_process	localization	up	17	ENSGALT00000006898.6
biological_process	localization	up	17	ENSGALT00000093843.1
biological_process	localization	up	17	ENSGALT00000078213.2
biological_process	localization	down	28	ENSGALT00000042661.3
biological_process	localization	down	28	ENSGALT00000065498.2
biological_process	localization	down	28	ENSGALT00000008686.7
biological_process	localization	down	28	ENSGALT00000010268.6
biological_process	localization	down	28	ENSGALT00000006016.6
biological_process	localization	down	28	ENSGALT00000098898.1
biological_process	localization	down	28	ENSGALT00000026922.6
biological_process	localization	down	28	ENSGALT00000097211.1
biological_process	localization	down	28	ENSGALT00000005533.5
biological_process	localization	down	28	ENSGALT00000012451.6
biological_process	localization	down	28	ENSGALT00000045130.2
biological_process	localization	down	28	ENSGALT00000034416.5
biological_process	localization	down	28	ENSGALT00000016641.2
biological_process	localization	down	28	ENSGALT00000069086.2
biological_process	localization	down	28	ENSGALT00000031528.4
biological_process	localization	down	28	ENSGALT00000095725.1
biological_process	localization	down	28	ENSGALT00000068723.3
biological_process	localization	down	28	ENSGALT00000010419.6
biological_process	localization	down	28	novel_G002411
biological_process	localization	down	28	ENSGALT00000021594.5
biological_process	localization	down	28	ENSGALT00000012181.6
biological_process	localization	down	28	ENSGALT00000056152.2
biological_process	localization	down	28	ENSGALT00000040996.4
biological_process	localization	down	28	ENSGALT00000030043.5
biological_process	localization	down	28	ENSGALT00000013580.6
biological_process	localization	down	28	ENSGALT00000077237.3
biological_process	localization	down	28	ENSGALT00000037842.2
biological_process	localization	down	28	ENSGALT00000011326.6
biological_process	cellular component organization or biogenesis	up	21	ENSGALT00000011583.6
biological_process	cellular component organization or biogenesis	up	21	ENSGALT00000059274.3
biological_process	cellular component organization or biogenesis	up	21	ENSGALT00000039250.3
biological_process	cellular component organization or biogenesis	up	21	ENSGALT00000038720.4
biological_process	cellular component organization or biogenesis	up	21	ENSGALT00000010550.6
biological_process	cellular component organization or biogenesis	up	21	ENSGALT00000000896.5
biological_process	cellular component organization or biogenesis	up	21	ENSGALT00000105123.1
biological_process	cellular component organization or biogenesis	up	21	ENSGALT00000090982.1
biological_process	cellular component organization or biogenesis	up	21	ENSGALT00000047585.2
biological_process	cellular component organization or biogenesis	up	21	ENSGALT00000012977.6
biological_process	cellular component organization or biogenesis	up	21	ENSGALT00000001236.6
biological_process	cellular component organization or biogenesis	up	21	ENSGALT00000040792.3
biological_process	cellular component organization or biogenesis	up	21	ENSGALT00000010881.6
biological_process	cellular component organization or biogenesis	up	21	ENSGALT00000068107.2
biological_process	cellular component organization or biogenesis	up	21	ENSGALT00000090526.1
biological_process	cellular component organization or biogenesis	up	21	ENSGALT00000093843.1
biological_process	cellular component organization or biogenesis	up	21	ENSGALT00000078213.2
biological_process	cellular component organization or biogenesis	up	21	ENSGALT00000033333.5
biological_process	cellular component organization or biogenesis	up	21	ENSGALT00000093001.1
biological_process	cellular component organization or biogenesis	up	21	ENSGALT00000018520.3
biological_process	cellular component organization or biogenesis	up	21	ENSGALT00000004407.6
biological_process	cellular component organization or biogenesis	down	19	ENSGALT00000031528.4
biological_process	cellular component organization or biogenesis	down	19	ENSGALT00000084902.2
biological_process	cellular component organization or biogenesis	down	19	ENSGALT00000007669.7
biological_process	cellular component organization or biogenesis	down	19	ENSGALT00000005300.6
biological_process	cellular component organization or biogenesis	down	19	ENSGALT00000045127.3
biological_process	cellular component organization or biogenesis	down	19	ENSGALT00000093586.1
biological_process	cellular component organization or biogenesis	down	19	ENSGALT00000069664.2
biological_process	cellular component organization or biogenesis	down	19	novel_G002411
biological_process	cellular component organization or biogenesis	down	19	ENSGALT00000012181.6
biological_process	cellular component organization or biogenesis	down	19	ENSGALT00000074687.2
biological_process	cellular component organization or biogenesis	down	19	ENSGALT00000030043.5
biological_process	cellular component organization or biogenesis	down	19	ENSGALT00000005411.6
biological_process	cellular component organization or biogenesis	down	19	ENSGALT00000051356.2
biological_process	cellular component organization or biogenesis	down	19	ENSGALT00000011326.6
biological_process	cellular component organization or biogenesis	down	19	ENSGALT00000008686.7
biological_process	cellular component organization or biogenesis	down	19	ENSGALT00000042661.3
biological_process	cellular component organization or biogenesis	down	19	ENSGALT00000086483.2
biological_process	cellular component organization or biogenesis	down	19	ENSGALT00000097211.1
biological_process	cellular component organization or biogenesis	down	19	ENSGALT00000045130.2
biological_process	signaling	up	10	ENSGALT00000012977.6
biological_process	signaling	up	10	ENSGALT00000049635.2
biological_process	signaling	up	10	ENSGALT00000003585.7
biological_process	signaling	up	10	ENSGALT00000106765.1
biological_process	signaling	up	10	ENSGALT00000010550.6
biological_process	signaling	up	10	ENSGALT00000091044.1
biological_process	signaling	up	10	ENSGALT00000016038.4
biological_process	signaling	up	10	ENSGALT00000059274.3
biological_process	signaling	up	10	ENSGALT00000064534.2
biological_process	signaling	up	10	ENSGALT00000107032.1
biological_process	signaling	down	24	ENSGALT00000039142.2
biological_process	signaling	down	24	ENSGALT00000101901.1
biological_process	signaling	down	24	ENSGALT00000098898.1
biological_process	signaling	down	24	ENSGALT00000026153.5
biological_process	signaling	down	24	ENSGALT00000008686.7
biological_process	signaling	down	24	ENSGALT00000058384.2
biological_process	signaling	down	24	ENSGALT00000107208.1
biological_process	signaling	down	24	novel_G000051
biological_process	signaling	down	24	ENSGALT00000045130.2
biological_process	signaling	down	24	ENSGALT00000012451.6
biological_process	signaling	down	24	novel_G002411
biological_process	signaling	down	24	ENSGALT00000074738.3
biological_process	signaling	down	24	ENSGALT00000069664.2
biological_process	signaling	down	24	ENSGALT00000095725.1
biological_process	signaling	down	24	ENSGALT00000045646.3
biological_process	signaling	down	24	ENSGALT00000011326.6
biological_process	signaling	down	24	ENSGALT00000037842.2
biological_process	signaling	down	24	ENSGALT00000078810.2
biological_process	signaling	down	24	ENSGALT00000013580.6
biological_process	signaling	down	24	ENSGALT00000030043.5
biological_process	signaling	down	24	ENSGALT00000040996.4
biological_process	signaling	down	24	ENSGALT00000077237.3
biological_process	signaling	down	24	ENSGALT00000056152.2
biological_process	signaling	down	24	ENSGALT00000012181.6
cellular_component	membrane	up	28	ENSGALT00000018520.3
cellular_component	membrane	up	28	ENSGALT00000093001.1
cellular_component	membrane	up	28	ENSGALT00000010791.6
cellular_component	membrane	up	28	ENSGALT00000013975.6
cellular_component	membrane	up	28	ENSGALT00000064534.2
cellular_component	membrane	up	28	ENSGALT00000040792.3
cellular_component	membrane	up	28	ENSGALT00000076125.2
cellular_component	membrane	up	28	ENSGALT00000093843.1
cellular_component	membrane	up	28	ENSGALT00000006898.6
cellular_component	membrane	up	28	ENSGALT00000078213.2
cellular_component	membrane	up	28	ENSGALT00000090526.1
cellular_component	membrane	up	28	ENSGALT00000049217.1
cellular_component	membrane	up	28	ENSGALT00000004321.6
cellular_component	membrane	up	28	ENSGALT00000105123.1
cellular_component	membrane	up	28	ENSGALT00000076385.3
cellular_component	membrane	up	28	ENSGALT00000083453.2
cellular_component	membrane	up	28	ENSGALT00000065789.2
cellular_component	membrane	up	28	ENSGALT00000038571.4
cellular_component	membrane	up	28	ENSGALT00000057026.2
cellular_component	membrane	up	28	ENSGALT00000066096.2
cellular_component	membrane	up	28	ENSGALT00000059274.3
cellular_component	membrane	up	28	ENSGALT00000080355.3
cellular_component	membrane	up	28	ENSGALT00000011583.6
cellular_component	membrane	up	28	ENSGALT00000051827.2
cellular_component	membrane	up	28	ENSGALT00000010550.6
cellular_component	membrane	up	28	ENSGALT00000000896.5
cellular_component	membrane	up	28	ENSGALT00000019061.6
cellular_component	membrane	up	28	ENSGALT00000010570.6
cellular_component	membrane	down	53	ENSGALT00000024224.6
cellular_component	membrane	down	53	ENSGALT00000103538.1
cellular_component	membrane	down	53	ENSGALT00000043228.2
cellular_component	membrane	down	53	ENSGALT00000058384.2
cellular_component	membrane	down	53	ENSGALT00000008890.5
cellular_component	membrane	down	53	ENSGALT00000026922.6
cellular_component	membrane	down	53	novel_G001615
cellular_component	membrane	down	53	ENSGALT00000099629.1
cellular_component	membrane	down	53	ENSGALT00000090145.2
cellular_component	membrane	down	53	ENSGALT00000097211.1
cellular_component	membrane	down	53	ENSGALT00000026167.5
cellular_component	membrane	down	53	ENSGALT00000042661.3
cellular_component	membrane	down	53	ENSGALT00000050951.2
cellular_component	membrane	down	53	ENSGALT00000098898.1
cellular_component	membrane	down	53	ENSGALT00000006016.6
cellular_component	membrane	down	53	ENSGALT00000099592.1
cellular_component	membrane	down	53	ENSGALT00000010268.6
cellular_component	membrane	down	53	ENSGALT00000035054.3
cellular_component	membrane	down	53	ENSGALT00000105029.1
cellular_component	membrane	down	53	ENSGALT00000012181.6
cellular_component	membrane	down	53	ENSGALT00000030043.5
cellular_component	membrane	down	53	ENSGALT00000069664.2
cellular_component	membrane	down	53	ENSGALT00000045709.3
cellular_component	membrane	down	53	ENSGALT00000084902.2
cellular_component	membrane	down	53	ENSGALT00000007669.7
cellular_component	membrane	down	53	ENSGALT00000005300.6
cellular_component	membrane	down	53	ENSGALT00000057263.2
cellular_component	membrane	down	53	ENSGALT00000048034.2
cellular_component	membrane	down	53	ENSGALT00000093586.1
cellular_component	membrane	down	53	ENSGALT00000034416.5
cellular_component	membrane	down	53	ENSGALT00000088529.2
cellular_component	membrane	down	53	ENSGALT00000097199.1
cellular_component	membrane	down	53	ENSGALT00000012451.6
cellular_component	membrane	down	53	ENSGALT00000027325.7
cellular_component	membrane	down	53	ENSGALT00000071944.2
cellular_component	membrane	down	53	ENSGALT00000078926.2
cellular_component	membrane	down	53	ENSGALT00000065498.2
cellular_component	membrane	down	53	ENSGALT00000091559.1
cellular_component	membrane	down	53	ENSGALT00000045031.3
cellular_component	membrane	down	53	ENSGALT00000077237.3
cellular_component	membrane	down	53	ENSGALT00000081457.2
cellular_component	membrane	down	53	ENSGALT00000013580.6
cellular_component	membrane	down	53	ENSGALT00000030264.5
cellular_component	membrane	down	53	ENSGALT00000074738.3
cellular_component	membrane	down	53	ENSGALT00000021594.5
cellular_component	membrane	down	53	ENSGALT00000013489.5
cellular_component	membrane	down	53	ENSGALT00000031528.4
cellular_component	membrane	down	53	ENSGALT00000008441.5
cellular_component	membrane	down	53	ENSGALT00000049683.2
cellular_component	membrane	down	53	ENSGALT00000074418.2
cellular_component	membrane	down	53	ENSGALT00000068723.3
cellular_component	membrane	down	53	ENSGALT00000045127.3
cellular_component	membrane	down	53	ENSGALT00000107850.1
molecular_function	transporter activity	up	1	ENSGALT00000080355.3
molecular_function	transporter activity	down	10	ENSGALT00000036373.4
molecular_function	transporter activity	down	10	ENSGALT00000011326.6
molecular_function	transporter activity	down	10	ENSGALT00000026922.6
molecular_function	transporter activity	down	10	ENSGALT00000068723.3
molecular_function	transporter activity	down	10	ENSGALT00000098898.1
molecular_function	transporter activity	down	10	ENSGALT00000031528.4
molecular_function	transporter activity	down	10	ENSGALT00000069086.2
molecular_function	transporter activity	down	10	ENSGALT00000049683.2
molecular_function	transporter activity	down	10	ENSGALT00000050951.2
molecular_function	transporter activity	down	10	ENSGALT00000065498.2
biological_process	reproduction	up	2	ENSGALT00000005426.5
biological_process	reproduction	up	2	ENSGALT00000083865.2
biological_process	reproduction	down	3	ENSGALT00000008686.7
biological_process	reproduction	down	3	ENSGALT00000030043.5
biological_process	reproduction	down	3	ENSGALT00000069664.2
biological_process	positive regulation of biological process	up	20	ENSGALT00000093800.1
biological_process	positive regulation of biological process	up	20	ENSGALT00000003585.7
biological_process	positive regulation of biological process	up	20	ENSGALT00000005426.5
biological_process	positive regulation of biological process	up	20	ENSGALT00000016038.4
biological_process	positive regulation of biological process	up	20	ENSGALT00000059274.3
biological_process	positive regulation of biological process	up	20	ENSGALT00000009175.3
biological_process	positive regulation of biological process	up	20	ENSGALT00000038720.4
biological_process	positive regulation of biological process	up	20	ENSGALT00000091044.1
biological_process	positive regulation of biological process	up	20	ENSGALT00000051936.2
biological_process	positive regulation of biological process	up	20	ENSGALT00000010550.6
biological_process	positive regulation of biological process	up	20	ENSGALT00000000896.5
biological_process	positive regulation of biological process	up	20	ENSGALT00000059618.2
biological_process	positive regulation of biological process	up	20	ENSGALT00000093001.1
biological_process	positive regulation of biological process	up	20	ENSGALT00000106765.1
biological_process	positive regulation of biological process	up	20	ENSGALT00000033333.5
biological_process	positive regulation of biological process	up	20	ENSGALT00000018520.3
biological_process	positive regulation of biological process	up	20	ENSGALT00000010791.6
biological_process	positive regulation of biological process	up	20	ENSGALT00000040792.3
biological_process	positive regulation of biological process	up	20	ENSGALT00000107032.1
biological_process	positive regulation of biological process	up	20	ENSGALT00000078213.2
biological_process	positive regulation of biological process	down	23	ENSGALT00000021594.5
biological_process	positive regulation of biological process	down	23	novel_G002411
biological_process	positive regulation of biological process	down	23	ENSGALT00000069664.2
biological_process	positive regulation of biological process	down	23	ENSGALT00000093586.1
biological_process	positive regulation of biological process	down	23	ENSGALT00000069086.2
biological_process	positive regulation of biological process	down	23	ENSGALT00000013489.5
biological_process	positive regulation of biological process	down	23	ENSGALT00000074418.2
biological_process	positive regulation of biological process	down	23	ENSGALT00000078810.2
biological_process	positive regulation of biological process	down	23	ENSGALT00000037842.2
biological_process	positive regulation of biological process	down	23	ENSGALT00000077237.3
biological_process	positive regulation of biological process	down	23	ENSGALT00000013580.6
biological_process	positive regulation of biological process	down	23	ENSGALT00000062681.2
biological_process	positive regulation of biological process	down	23	ENSGALT00000056152.2
biological_process	positive regulation of biological process	down	23	ENSGALT00000012181.6
biological_process	positive regulation of biological process	down	23	ENSGALT00000009779.5
biological_process	positive regulation of biological process	down	23	ENSGALT00000101901.1
biological_process	positive regulation of biological process	down	23	ENSGALT00000090221.2
biological_process	positive regulation of biological process	down	23	ENSGALT00000008686.7
biological_process	positive regulation of biological process	down	23	ENSGALT00000026153.5
biological_process	positive regulation of biological process	down	23	ENSGALT00000042661.3
biological_process	positive regulation of biological process	down	23	ENSGALT00000057872.3
biological_process	positive regulation of biological process	down	23	ENSGALT00000012451.6
biological_process	positive regulation of biological process	down	23	ENSGALT00000005533.5
molecular_function	structural molecule activity	up	1	ENSGALT00000059274.3
molecular_function	structural molecule activity	down	7	ENSGALT00000090039.2
molecular_function	structural molecule activity	down	7	ENSGALT00000054594.2
molecular_function	structural molecule activity	down	7	ENSGALT00000086483.2
molecular_function	structural molecule activity	down	7	ENSGALT00000072918.2
molecular_function	structural molecule activity	down	7	ENSGALT00000048999.3
molecular_function	structural molecule activity	down	7	ENSGALT00000074687.2
molecular_function	structural molecule activity	down	7	ENSGALT00000057872.3
biological_process	response to stimulus	up	14	ENSGALT00000010550.6
biological_process	response to stimulus	up	14	ENSGALT00000051936.2
biological_process	response to stimulus	up	14	ENSGALT00000091044.1
biological_process	response to stimulus	up	14	ENSGALT00000090526.1
biological_process	response to stimulus	up	14	ENSGALT00000019023.7
biological_process	response to stimulus	up	14	ENSGALT00000107032.1
biological_process	response to stimulus	up	14	ENSGALT00000059274.3
biological_process	response to stimulus	up	14	ENSGALT00000013975.6
biological_process	response to stimulus	up	14	ENSGALT00000016038.4
biological_process	response to stimulus	up	14	ENSGALT00000012977.6
biological_process	response to stimulus	up	14	ENSGALT00000049635.2
biological_process	response to stimulus	up	14	ENSGALT00000047585.2
biological_process	response to stimulus	up	14	ENSGALT00000003585.7
biological_process	response to stimulus	up	14	ENSGALT00000106765.1
biological_process	response to stimulus	down	36	ENSGALT00000006016.6
biological_process	response to stimulus	down	36	ENSGALT00000098898.1
biological_process	response to stimulus	down	36	ENSGALT00000010268.6
biological_process	response to stimulus	down	36	ENSGALT00000008686.7
biological_process	response to stimulus	down	36	ENSGALT00000090145.2
biological_process	response to stimulus	down	36	ENSGALT00000058384.2
biological_process	response to stimulus	down	36	ENSGALT00000069664.2
biological_process	response to stimulus	down	36	ENSGALT00000030043.5
biological_process	response to stimulus	down	36	ENSGALT00000040996.4
biological_process	response to stimulus	down	36	ENSGALT00000023256.6
biological_process	response to stimulus	down	36	ENSGALT00000062681.2
biological_process	response to stimulus	down	36	ENSGALT00000012181.6
biological_process	response to stimulus	down	36	ENSGALT00000056152.2
biological_process	response to stimulus	down	36	ENSGALT00000078810.2
biological_process	response to stimulus	down	36	ENSGALT00000101901.1
biological_process	response to stimulus	down	36	ENSGALT00000057872.3
biological_process	response to stimulus	down	36	ENSGALT00000026153.5
biological_process	response to stimulus	down	36	ENSGALT00000039142.2
biological_process	response to stimulus	down	36	ENSGALT00000045130.2
biological_process	response to stimulus	down	36	ENSGALT00000012451.6
biological_process	response to stimulus	down	36	novel_G000051
biological_process	response to stimulus	down	36	ENSGALT00000107208.1
biological_process	response to stimulus	down	36	ENSGALT00000069086.2
biological_process	response to stimulus	down	36	ENSGALT00000045646.3
biological_process	response to stimulus	down	36	ENSGALT00000074418.2
biological_process	response to stimulus	down	36	ENSGALT00000021594.5
biological_process	response to stimulus	down	36	novel_G002411
biological_process	response to stimulus	down	36	ENSGALT00000074738.3
biological_process	response to stimulus	down	36	ENSGALT00000010419.6
biological_process	response to stimulus	down	36	ENSGALT00000077237.3
biological_process	response to stimulus	down	36	ENSGALT00000013580.6
biological_process	response to stimulus	down	36	ENSGALT00000043978.3
biological_process	response to stimulus	down	36	ENSGALT00000011326.6
biological_process	response to stimulus	down	36	ENSGALT00000046070.3
biological_process	response to stimulus	down	36	ENSGALT00000005411.6
biological_process	response to stimulus	down	36	ENSGALT00000037842.2
molecular_function	electron carrier activity	up	0	-
molecular_function	electron carrier activity	down	1	ENSGALT00000023648.5
biological_process	regulation of biological process	up	35	ENSGALT00000064534.2
biological_process	regulation of biological process	up	35	ENSGALT00000076125.2
biological_process	regulation of biological process	up	35	ENSGALT00000096651.1
biological_process	regulation of biological process	up	35	ENSGALT00000078213.2
biological_process	regulation of biological process	up	35	ENSGALT00000090526.1
biological_process	regulation of biological process	up	35	ENSGALT00000106765.1
biological_process	regulation of biological process	up	35	ENSGALT00000033333.5
biological_process	regulation of biological process	up	35	ENSGALT00000093001.1
biological_process	regulation of biological process	up	35	ENSGALT00000010791.6
biological_process	regulation of biological process	up	35	ENSGALT00000051827.2
biological_process	regulation of biological process	up	35	ENSGALT00000000896.5
biological_process	regulation of biological process	up	35	ENSGALT00000010550.6
biological_process	regulation of biological process	up	35	ENSGALT00000051936.2
biological_process	regulation of biological process	up	35	ENSGALT00000003585.7
biological_process	regulation of biological process	up	35	ENSGALT00000012977.6
biological_process	regulation of biological process	up	35	ENSGALT00000083453.2
biological_process	regulation of biological process	up	35	ENSGALT00000049635.2
biological_process	regulation of biological process	up	35	ENSGALT00000086677.2
biological_process	regulation of biological process	up	35	ENSGALT00000047585.2
biological_process	regulation of biological process	up	35	ENSGALT00000107032.1
biological_process	regulation of biological process	up	35	ENSGALT00000068107.2
biological_process	regulation of biological process	up	35	ENSGALT00000040792.3
biological_process	regulation of biological process	up	35	ENSGALT00000001236.6
biological_process	regulation of biological process	up	35	ENSGALT00000018520.3
biological_process	regulation of biological process	up	35	ENSGALT00000059618.2
biological_process	regulation of biological process	up	35	ENSGALT00000059274.3
biological_process	regulation of biological process	up	35	ENSGALT00000016038.4
biological_process	regulation of biological process	up	35	ENSGALT00000039250.3
biological_process	regulation of biological process	up	35	ENSGALT00000019061.6
biological_process	regulation of biological process	up	35	ENSGALT00000091044.1
biological_process	regulation of biological process	up	35	ENSGALT00000038720.4
biological_process	regulation of biological process	up	35	ENSGALT00000009175.3
biological_process	regulation of biological process	up	35	ENSGALT00000005426.5
biological_process	regulation of biological process	up	35	ENSGALT00000093800.1
biological_process	regulation of biological process	up	35	ENSGALT00000105123.1
biological_process	regulation of biological process	down	43	ENSGALT00000026153.5
biological_process	regulation of biological process	down	43	ENSGALT00000057872.3
biological_process	regulation of biological process	down	43	ENSGALT00000090221.2
biological_process	regulation of biological process	down	43	ENSGALT00000101901.1
biological_process	regulation of biological process	down	43	ENSGALT00000009779.5
biological_process	regulation of biological process	down	43	ENSGALT00000039142.2
biological_process	regulation of biological process	down	43	ENSGALT00000012451.6
biological_process	regulation of biological process	down	43	ENSGALT00000045130.2
biological_process	regulation of biological process	down	43	ENSGALT00000107208.1
biological_process	regulation of biological process	down	43	novel_G000051
biological_process	regulation of biological process	down	43	ENSGALT00000074418.2
biological_process	regulation of biological process	down	43	ENSGALT00000045646.3
biological_process	regulation of biological process	down	43	ENSGALT00000069086.2
biological_process	regulation of biological process	down	43	ENSGALT00000013489.5
biological_process	regulation of biological process	down	43	ENSGALT00000074738.3
biological_process	regulation of biological process	down	43	ENSGALT00000021594.5
biological_process	regulation of biological process	down	43	novel_G002411
biological_process	regulation of biological process	down	43	ENSGALT00000105110.1
biological_process	regulation of biological process	down	43	ENSGALT00000013580.6
biological_process	regulation of biological process	down	43	ENSGALT00000077237.3
biological_process	regulation of biological process	down	43	ENSGALT00000005411.6
biological_process	regulation of biological process	down	43	ENSGALT00000037842.2
biological_process	regulation of biological process	down	43	ENSGALT00000011326.6
biological_process	regulation of biological process	down	43	ENSGALT00000043978.3
biological_process	regulation of biological process	down	43	ENSGALT00000042661.3
biological_process	regulation of biological process	down	43	ENSGALT00000008686.7
biological_process	regulation of biological process	down	43	ENSGALT00000098898.1
biological_process	regulation of biological process	down	43	ENSGALT00000097211.1
biological_process	regulation of biological process	down	43	ENSGALT00000005533.5
biological_process	regulation of biological process	down	43	ENSGALT00000023648.5
biological_process	regulation of biological process	down	43	ENSGALT00000058384.2
biological_process	regulation of biological process	down	43	ENSGALT00000095725.1
biological_process	regulation of biological process	down	43	ENSGALT00000093586.1
biological_process	regulation of biological process	down	43	ENSGALT00000048034.2
biological_process	regulation of biological process	down	43	ENSGALT00000069664.2
biological_process	regulation of biological process	down	43	ENSGALT00000056152.2
biological_process	regulation of biological process	down	43	ENSGALT00000012181.6
biological_process	regulation of biological process	down	43	ENSGALT00000062681.2
biological_process	regulation of biological process	down	43	ENSGALT00000030043.5
biological_process	regulation of biological process	down	43	ENSGALT00000040996.4
biological_process	regulation of biological process	down	43	ENSGALT00000078810.2
biological_process	regulation of biological process	down	43	ENSGALT00000051356.2
biological_process	regulation of biological process	down	43	ENSGALT00000072937.2
biological_process	immune system process	up	6	ENSGALT00000003585.7
biological_process	immune system process	up	6	ENSGALT00000005426.5
biological_process	immune system process	up	6	ENSGALT00000106765.1
biological_process	immune system process	up	6	ENSGALT00000033333.5
biological_process	immune system process	up	6	ENSGALT00000091044.1
biological_process	immune system process	up	6	ENSGALT00000019023.7
biological_process	immune system process	down	15	ENSGALT00000021594.5
biological_process	immune system process	down	15	ENSGALT00000026922.6
biological_process	immune system process	down	15	ENSGALT00000039142.2
biological_process	immune system process	down	15	ENSGALT00000010419.6
biological_process	immune system process	down	15	ENSGALT00000006016.6
biological_process	immune system process	down	15	ENSGALT00000009779.5
biological_process	immune system process	down	15	ENSGALT00000010268.6
biological_process	immune system process	down	15	ENSGALT00000069086.2
biological_process	immune system process	down	15	ENSGALT00000074418.2
biological_process	immune system process	down	15	ENSGALT00000007669.7
biological_process	immune system process	down	15	ENSGALT00000072937.2
biological_process	immune system process	down	15	ENSGALT00000011326.6
biological_process	immune system process	down	15	ENSGALT00000107208.1
biological_process	immune system process	down	15	ENSGALT00000077237.3
biological_process	immune system process	down	15	ENSGALT00000013580.6
cellular_component	membrane part	up	22	ENSGALT00000040792.3
cellular_component	membrane part	up	22	ENSGALT00000064534.2
cellular_component	membrane part	up	22	ENSGALT00000013975.6
cellular_component	membrane part	up	22	ENSGALT00000078213.2
cellular_component	membrane part	up	22	ENSGALT00000093843.1
cellular_component	membrane part	up	22	ENSGALT00000006898.6
cellular_component	membrane part	up	22	ENSGALT00000090526.1
cellular_component	membrane part	up	22	ENSGALT00000018520.3
cellular_component	membrane part	up	22	ENSGALT00000093001.1
cellular_component	membrane part	up	22	ENSGALT00000080355.3
cellular_component	membrane part	up	22	ENSGALT00000011583.6
cellular_component	membrane part	up	22	ENSGALT00000000896.5
cellular_component	membrane part	up	22	ENSGALT00000010550.6
cellular_component	membrane part	up	22	ENSGALT00000010570.6
cellular_component	membrane part	up	22	ENSGALT00000004321.6
cellular_component	membrane part	up	22	ENSGALT00000049217.1
cellular_component	membrane part	up	22	ENSGALT00000105123.1
cellular_component	membrane part	up	22	ENSGALT00000038571.4
cellular_component	membrane part	up	22	ENSGALT00000076385.3
cellular_component	membrane part	up	22	ENSGALT00000065789.2
cellular_component	membrane part	up	22	ENSGALT00000057026.2
cellular_component	membrane part	up	22	ENSGALT00000066096.2
cellular_component	membrane part	down	45	ENSGALT00000026167.5
cellular_component	membrane part	down	45	ENSGALT00000050951.2
cellular_component	membrane part	down	45	ENSGALT00000042661.3
cellular_component	membrane part	down	45	ENSGALT00000098898.1
cellular_component	membrane part	down	45	ENSGALT00000010268.6
cellular_component	membrane part	down	45	ENSGALT00000099592.1
cellular_component	membrane part	down	45	ENSGALT00000026922.6
cellular_component	membrane part	down	45	novel_G001615
cellular_component	membrane part	down	45	ENSGALT00000090145.2
cellular_component	membrane part	down	45	ENSGALT00000024224.6
cellular_component	membrane part	down	45	ENSGALT00000058384.2
cellular_component	membrane part	down	45	ENSGALT00000103538.1
cellular_component	membrane part	down	45	ENSGALT00000043228.2
cellular_component	membrane part	down	45	ENSGALT00000008890.5
cellular_component	membrane part	down	45	ENSGALT00000084902.2
cellular_component	membrane part	down	45	ENSGALT00000005300.6
cellular_component	membrane part	down	45	ENSGALT00000048034.2
cellular_component	membrane part	down	45	ENSGALT00000057263.2
cellular_component	membrane part	down	45	ENSGALT00000093586.1
cellular_component	membrane part	down	45	ENSGALT00000045709.3
cellular_component	membrane part	down	45	ENSGALT00000012181.6
cellular_component	membrane part	down	45	ENSGALT00000030043.5
cellular_component	membrane part	down	45	ENSGALT00000035054.3
cellular_component	membrane part	down	45	ENSGALT00000105029.1
cellular_component	membrane part	down	45	ENSGALT00000065498.2
cellular_component	membrane part	down	45	ENSGALT00000091559.1
cellular_component	membrane part	down	45	ENSGALT00000045031.3
cellular_component	membrane part	down	45	ENSGALT00000078926.2
cellular_component	membrane part	down	45	ENSGALT00000012451.6
cellular_component	membrane part	down	45	ENSGALT00000027325.7
cellular_component	membrane part	down	45	ENSGALT00000071944.2
cellular_component	membrane part	down	45	ENSGALT00000034416.5
cellular_component	membrane part	down	45	ENSGALT00000088529.2
cellular_component	membrane part	down	45	ENSGALT00000008441.5
cellular_component	membrane part	down	45	ENSGALT00000031528.4
cellular_component	membrane part	down	45	ENSGALT00000074418.2
cellular_component	membrane part	down	45	ENSGALT00000107850.1
cellular_component	membrane part	down	45	ENSGALT00000068723.3
cellular_component	membrane part	down	45	ENSGALT00000045127.3
cellular_component	membrane part	down	45	ENSGALT00000021594.5
cellular_component	membrane part	down	45	ENSGALT00000074738.3
cellular_component	membrane part	down	45	ENSGALT00000077237.3
cellular_component	membrane part	down	45	ENSGALT00000081457.2
cellular_component	membrane part	down	45	ENSGALT00000013580.6
cellular_component	membrane part	down	45	ENSGALT00000030264.5
biological_process	cellular process	up	48	ENSGALT00000011583.6
biological_process	cellular process	up	48	ENSGALT00000051827.2
biological_process	cellular process	up	48	ENSGALT00000051936.2
biological_process	cellular process	up	48	ENSGALT00000000896.5
biological_process	cellular process	up	48	ENSGALT00000010550.6
biological_process	cellular process	up	48	ENSGALT00000003585.7
biological_process	cellular process	up	48	ENSGALT00000090982.1
biological_process	cellular process	up	48	ENSGALT00000047585.2
biological_process	cellular process	up	48	ENSGALT00000049635.2
biological_process	cellular process	up	48	ENSGALT00000012977.6
biological_process	cellular process	up	48	ENSGALT00000086677.2
biological_process	cellular process	up	48	ENSGALT00000096651.1
biological_process	cellular process	up	48	ENSGALT00000098077.1
biological_process	cellular process	up	48	ENSGALT00000064534.2
biological_process	cellular process	up	48	ENSGALT00000013975.6
biological_process	cellular process	up	48	ENSGALT00000076125.2
biological_process	cellular process	up	48	ENSGALT00000010881.6
biological_process	cellular process	up	48	ENSGALT00000090526.1
biological_process	cellular process	up	48	ENSGALT00000083865.2
biological_process	cellular process	up	48	ENSGALT00000078213.2
biological_process	cellular process	up	48	ENSGALT00000033333.5
biological_process	cellular process	up	48	ENSGALT00000106765.1
biological_process	cellular process	up	48	ENSGALT00000093001.1
biological_process	cellular process	up	48	ENSGALT00000004407.6
biological_process	cellular process	up	48	ENSGALT00000010791.6
biological_process	cellular process	up	48	ENSGALT00000059274.3
biological_process	cellular process	up	48	ENSGALT00000013390.4
biological_process	cellular process	up	48	ENSGALT00000039250.3
biological_process	cellular process	up	48	ENSGALT00000016038.4
biological_process	cellular process	up	48	ENSGALT00000091044.1
biological_process	cellular process	up	48	ENSGALT00000038720.4
biological_process	cellular process	up	48	ENSGALT00000009175.3
biological_process	cellular process	up	48	ENSGALT00000019061.6
biological_process	cellular process	up	48	ENSGALT00000093800.1
biological_process	cellular process	up	48	ENSGALT00000105123.1
biological_process	cellular process	up	48	ENSGALT00000005426.5
biological_process	cellular process	up	48	ENSGALT00000026256.6
biological_process	cellular process	up	48	ENSGALT00000065789.2
biological_process	cellular process	up	48	ENSGALT00000067812.2
biological_process	cellular process	up	48	ENSGALT00000001236.6
biological_process	cellular process	up	48	ENSGALT00000107032.1
biological_process	cellular process	up	48	ENSGALT00000040792.3
biological_process	cellular process	up	48	ENSGALT00000068107.2
biological_process	cellular process	up	48	ENSGALT00000079621.2
biological_process	cellular process	up	48	ENSGALT00000093843.1
biological_process	cellular process	up	48	ENSGALT00000018520.3
biological_process	cellular process	up	48	ENSGALT00000009621.6
biological_process	cellular process	up	48	ENSGALT00000083287.2
biological_process	cellular process	down	62	ENSGALT00000005533.5
biological_process	cellular process	down	62	ENSGALT00000023648.5
biological_process	cellular process	down	62	ENSGALT00000058384.2
biological_process	cellular process	down	62	ENSGALT00000008890.5
biological_process	cellular process	down	62	ENSGALT00000058779.2
biological_process	cellular process	down	62	ENSGALT00000042661.3
biological_process	cellular process	down	62	ENSGALT00000064530.2
biological_process	cellular process	down	62	ENSGALT00000008686.7
biological_process	cellular process	down	62	ENSGALT00000010268.6
biological_process	cellular process	down	62	ENSGALT00000098898.1
biological_process	cellular process	down	62	ENSGALT00000099629.1
biological_process	cellular process	down	62	ENSGALT00000086483.2
biological_process	cellular process	down	62	ENSGALT00000026922.6
biological_process	cellular process	down	62	ENSGALT00000097211.1
biological_process	cellular process	down	62	ENSGALT00000074687.2
biological_process	cellular process	down	62	ENSGALT00000056152.2
biological_process	cellular process	down	62	ENSGALT00000012181.6
biological_process	cellular process	down	62	ENSGALT00000062681.2
biological_process	cellular process	down	62	ENSGALT00000040996.4
biological_process	cellular process	down	62	ENSGALT00000030043.5
biological_process	cellular process	down	62	ENSGALT00000078810.2
biological_process	cellular process	down	62	ENSGALT00000051356.2
biological_process	cellular process	down	62	ENSGALT00000072937.2
biological_process	cellular process	down	62	ENSGALT00000005300.6
biological_process	cellular process	down	62	ENSGALT00000007669.7
biological_process	cellular process	down	62	ENSGALT00000084902.2
biological_process	cellular process	down	62	ENSGALT00000093586.1
biological_process	cellular process	down	62	ENSGALT00000095725.1
biological_process	cellular process	down	62	ENSGALT00000045709.3
biological_process	cellular process	down	62	ENSGALT00000069664.2
biological_process	cellular process	down	62	ENSGALT00000090039.2
biological_process	cellular process	down	62	ENSGALT00000012451.6
biological_process	cellular process	down	62	ENSGALT00000030546.4
biological_process	cellular process	down	62	ENSGALT00000045130.2
biological_process	cellular process	down	62	ENSGALT00000107208.1
biological_process	cellular process	down	62	novel_G000051
biological_process	cellular process	down	62	ENSGALT00000034416.5
biological_process	cellular process	down	62	ENSGALT00000095949.1
biological_process	cellular process	down	62	ENSGALT00000026153.5
biological_process	cellular process	down	62	ENSGALT00000057872.3
biological_process	cellular process	down	62	ENSGALT00000090221.2
biological_process	cellular process	down	62	ENSGALT00000101901.1
biological_process	cellular process	down	62	ENSGALT00000009779.5
biological_process	cellular process	down	62	ENSGALT00000039142.2
biological_process	cellular process	down	62	ENSGALT00000013580.6
biological_process	cellular process	down	62	ENSGALT00000105110.1
biological_process	cellular process	down	62	ENSGALT00000077237.3
biological_process	cellular process	down	62	ENSGALT00000005411.6
biological_process	cellular process	down	62	ENSGALT00000037842.2
biological_process	cellular process	down	62	ENSGALT00000072918.2
biological_process	cellular process	down	62	ENSGALT00000011326.6
biological_process	cellular process	down	62	ENSGALT00000043978.3
biological_process	cellular process	down	62	ENSGALT00000045646.3
biological_process	cellular process	down	62	ENSGALT00000074418.2
biological_process	cellular process	down	62	ENSGALT00000031528.4
biological_process	cellular process	down	62	ENSGALT00000069086.2
biological_process	cellular process	down	62	ENSGALT00000068723.3
biological_process	cellular process	down	62	ENSGALT00000045127.3
biological_process	cellular process	down	62	ENSGALT00000010419.6
biological_process	cellular process	down	62	ENSGALT00000021594.5
biological_process	cellular process	down	62	novel_G002411
biological_process	cellular process	down	62	ENSGALT00000074738.3
biological_process	multicellular organismal process	up	16	ENSGALT00000039250.3
biological_process	multicellular organismal process	up	16	ENSGALT00000059274.3
biological_process	multicellular organismal process	up	16	ENSGALT00000009175.3
biological_process	multicellular organismal process	up	16	ENSGALT00000051936.2
biological_process	multicellular organismal process	up	16	ENSGALT00000010550.6
biological_process	multicellular organismal process	up	16	ENSGALT00000093800.1
biological_process	multicellular organismal process	up	16	ENSGALT00000005426.5
biological_process	multicellular organismal process	up	16	ENSGALT00000012977.6
biological_process	multicellular organismal process	up	16	ENSGALT00000010881.6
biological_process	multicellular organismal process	up	16	ENSGALT00000083865.2
biological_process	multicellular organismal process	up	16	ENSGALT00000090526.1
biological_process	multicellular organismal process	up	16	ENSGALT00000078213.2
biological_process	multicellular organismal process	up	16	ENSGALT00000093001.1
biological_process	multicellular organismal process	up	16	ENSGALT00000033333.5
biological_process	multicellular organismal process	up	16	ENSGALT00000018520.3
biological_process	multicellular organismal process	up	16	ENSGALT00000004407.6
biological_process	multicellular organismal process	down	35	ENSGALT00000037842.2
biological_process	multicellular organismal process	down	35	ENSGALT00000005411.6
biological_process	multicellular organismal process	down	35	ENSGALT00000011326.6
biological_process	multicellular organismal process	down	35	ENSGALT00000077237.3
biological_process	multicellular organismal process	down	35	ENSGALT00000105110.1
biological_process	multicellular organismal process	down	35	novel_G002411
biological_process	multicellular organismal process	down	35	ENSGALT00000021594.5
biological_process	multicellular organismal process	down	35	ENSGALT00000069086.2
biological_process	multicellular organismal process	down	35	ENSGALT00000013489.5
biological_process	multicellular organismal process	down	35	ENSGALT00000031528.4
biological_process	multicellular organismal process	down	35	ENSGALT00000074418.2
biological_process	multicellular organismal process	down	35	ENSGALT00000045646.3
biological_process	multicellular organismal process	down	35	ENSGALT00000107208.1
biological_process	multicellular organismal process	down	35	ENSGALT00000012451.6
biological_process	multicellular organismal process	down	35	ENSGALT00000039142.2
biological_process	multicellular organismal process	down	35	ENSGALT00000090221.2
biological_process	multicellular organismal process	down	35	ENSGALT00000026153.5
biological_process	multicellular organismal process	down	35	ENSGALT00000009779.5
biological_process	multicellular organismal process	down	35	ENSGALT00000101901.1
biological_process	multicellular organismal process	down	35	ENSGALT00000078810.2
biological_process	multicellular organismal process	down	35	ENSGALT00000072937.2
biological_process	multicellular organismal process	down	35	ENSGALT00000012181.6
biological_process	multicellular organismal process	down	35	ENSGALT00000056152.2
biological_process	multicellular organismal process	down	35	ENSGALT00000062681.2
biological_process	multicellular organismal process	down	35	ENSGALT00000040996.4
biological_process	multicellular organismal process	down	35	ENSGALT00000030043.5
biological_process	multicellular organismal process	down	35	ENSGALT00000069664.2
biological_process	multicellular organismal process	down	35	ENSGALT00000007669.7
biological_process	multicellular organismal process	down	35	ENSGALT00000048034.2
biological_process	multicellular organismal process	down	35	ENSGALT00000095725.1
biological_process	multicellular organismal process	down	35	ENSGALT00000005533.5
biological_process	multicellular organismal process	down	35	ENSGALT00000084726.2
biological_process	multicellular organismal process	down	35	ENSGALT00000026922.6
biological_process	multicellular organismal process	down	35	ENSGALT00000008686.7
biological_process	multicellular organismal process	down	35	ENSGALT00000098898.1
biological_process	negative regulation of biological process	up	13	ENSGALT00000090526.1
biological_process	negative regulation of biological process	up	13	ENSGALT00000051936.2
biological_process	negative regulation of biological process	up	13	ENSGALT00000009175.3
biological_process	negative regulation of biological process	up	13	ENSGALT00000010550.6
biological_process	negative regulation of biological process	up	13	ENSGALT00000096651.1
biological_process	negative regulation of biological process	up	13	ENSGALT00000001236.6
biological_process	negative regulation of biological process	up	13	ENSGALT00000051827.2
biological_process	negative regulation of biological process	up	13	ENSGALT00000059274.3
biological_process	negative regulation of biological process	up	13	ENSGALT00000039250.3
biological_process	negative regulation of biological process	up	13	ENSGALT00000076125.2
biological_process	negative regulation of biological process	up	13	ENSGALT00000047585.2
biological_process	negative regulation of biological process	up	13	ENSGALT00000033333.5
biological_process	negative regulation of biological process	up	13	ENSGALT00000005426.5
biological_process	negative regulation of biological process	down	17	ENSGALT00000045130.2
biological_process	negative regulation of biological process	down	17	ENSGALT00000012451.6
biological_process	negative regulation of biological process	down	17	ENSGALT00000009779.5
biological_process	negative regulation of biological process	down	17	ENSGALT00000008686.7
biological_process	negative regulation of biological process	down	17	ENSGALT00000040996.4
biological_process	negative regulation of biological process	down	17	ENSGALT00000030043.5
biological_process	negative regulation of biological process	down	17	ENSGALT00000105110.1
biological_process	negative regulation of biological process	down	17	ENSGALT00000062681.2
biological_process	negative regulation of biological process	down	17	ENSGALT00000011326.6
biological_process	negative regulation of biological process	down	17	ENSGALT00000072937.2
biological_process	negative regulation of biological process	down	17	ENSGALT00000005411.6
biological_process	negative regulation of biological process	down	17	ENSGALT00000037842.2
biological_process	negative regulation of biological process	down	17	ENSGALT00000095725.1
biological_process	negative regulation of biological process	down	17	ENSGALT00000045646.3
biological_process	negative regulation of biological process	down	17	ENSGALT00000069086.2
biological_process	negative regulation of biological process	down	17	novel_G002411
biological_process	negative regulation of biological process	down	17	ENSGALT00000069664.2
biological_process	locomotion	up	2	ENSGALT00000012977.6
biological_process	locomotion	up	2	ENSGALT00000033333.5
biological_process	locomotion	down	10	ENSGALT00000069664.2
biological_process	locomotion	down	10	novel_G002411
biological_process	locomotion	down	10	ENSGALT00000021594.5
biological_process	locomotion	down	10	ENSGALT00000097211.1
biological_process	locomotion	down	10	ENSGALT00000008686.7
biological_process	locomotion	down	10	ENSGALT00000010268.6
biological_process	locomotion	down	10	ENSGALT00000005411.6
biological_process	locomotion	down	10	ENSGALT00000011326.6
biological_process	locomotion	down	10	ENSGALT00000012451.6
biological_process	locomotion	down	10	ENSGALT00000013580.6
molecular_function	signal transducer activity	up	1	ENSGALT00000010550.6
molecular_function	signal transducer activity	down	7	ENSGALT00000021594.5
molecular_function	signal transducer activity	down	7	ENSGALT00000012451.6
molecular_function	signal transducer activity	down	7	ENSGALT00000074418.2
molecular_function	signal transducer activity	down	7	ENSGALT00000026167.5
molecular_function	signal transducer activity	down	7	ENSGALT00000081457.2
molecular_function	signal transducer activity	down	7	ENSGALT00000048034.2
molecular_function	signal transducer activity	down	7	ENSGALT00000093586.1
biological_process	behavior	up	2	ENSGALT00000018520.3
biological_process	behavior	up	2	ENSGALT00000093001.1
biological_process	behavior	down	3	ENSGALT00000056152.2
biological_process	behavior	down	3	ENSGALT00000012451.6
biological_process	behavior	down	3	ENSGALT00000005411.6
molecular_function	translation regulator activity	up	1	ENSGALT00000047585.2
molecular_function	translation regulator activity	down	0	-
cellular_component	cell	up	55	ENSGALT00000083865.2
cellular_component	cell	up	55	ENSGALT00000090526.1
cellular_component	cell	up	55	ENSGALT00000078213.2
cellular_component	cell	up	55	ENSGALT00000006898.6
cellular_component	cell	up	55	ENSGALT00000096651.1
cellular_component	cell	up	55	ENSGALT00000076125.2
cellular_component	cell	up	55	ENSGALT00000004407.6
cellular_component	cell	up	55	novel_G000651
cellular_component	cell	up	55	ENSGALT00000010791.6
cellular_component	cell	up	55	ENSGALT00000093001.1
cellular_component	cell	up	55	ENSGALT00000033333.5
cellular_component	cell	up	55	ENSGALT00000106765.1
cellular_component	cell	up	55	novel_G000653
cellular_component	cell	up	55	ENSGALT00000094152.1
cellular_component	cell	up	55	ENSGALT00000051936.2
cellular_component	cell	up	55	ENSGALT00000010550.6
cellular_component	cell	up	55	ENSGALT00000000896.5
cellular_component	cell	up	55	ENSGALT00000051827.2
cellular_component	cell	up	55	ENSGALT00000011583.6
cellular_component	cell	up	55	ENSGALT00000027523.6
cellular_component	cell	up	55	ENSGALT00000047585.2
cellular_component	cell	up	55	ENSGALT00000086677.2
cellular_component	cell	up	55	ENSGALT00000049635.2
cellular_component	cell	up	55	ENSGALT00000083453.2
cellular_component	cell	up	55	ENSGALT00000076385.3
cellular_component	cell	up	55	ENSGALT00000012977.6
cellular_component	cell	up	55	ENSGALT00000049217.1
cellular_component	cell	up	55	ENSGALT00000003585.7
cellular_component	cell	up	55	ENSGALT00000090982.1
cellular_component	cell	up	55	ENSGALT00000101610.1
cellular_component	cell	up	55	ENSGALT00000093843.1
cellular_component	cell	up	55	ENSGALT00000001236.6
cellular_component	cell	up	55	ENSGALT00000079621.2
cellular_component	cell	up	55	ENSGALT00000068107.2
cellular_component	cell	up	55	ENSGALT00000040792.3
cellular_component	cell	up	55	ENSGALT00000107032.1
cellular_component	cell	up	55	ENSGALT00000009621.6
cellular_component	cell	up	55	ENSGALT00000018520.3
cellular_component	cell	up	55	ENSGALT00000038720.4
cellular_component	cell	up	55	ENSGALT00000019023.7
cellular_component	cell	up	55	ENSGALT00000095379.1
cellular_component	cell	up	55	ENSGALT00000091044.1
cellular_component	cell	up	55	ENSGALT00000107819.1
cellular_component	cell	up	55	ENSGALT00000019061.6
cellular_component	cell	up	55	ENSGALT00000039250.3
cellular_component	cell	up	55	ENSGALT00000016038.4
cellular_component	cell	up	55	ENSGALT00000013390.4
cellular_component	cell	up	55	ENSGALT00000059274.3
cellular_component	cell	up	55	ENSGALT00000093800.1
cellular_component	cell	up	55	ENSGALT00000105123.1
cellular_component	cell	up	55	ENSGALT00000096548.1
cellular_component	cell	up	55	ENSGALT00000014990.5
cellular_component	cell	up	55	ENSGALT00000038715.4
cellular_component	cell	up	55	ENSGALT00000077741.3
cellular_component	cell	up	55	ENSGALT00000005426.5
cellular_component	cell	down	80	ENSGALT00000095949.1
cellular_component	cell	down	80	novel_G000051
cellular_component	cell	down	80	ENSGALT00000034416.5
cellular_component	cell	down	80	ENSGALT00000101901.1
cellular_component	cell	down	80	ENSGALT00000045031.3
cellular_component	cell	down	80	ENSGALT00000091559.1
cellular_component	cell	down	80	ENSGALT00000059080.2
cellular_component	cell	down	80	ENSGALT00000078926.2
cellular_component	cell	down	80	ENSGALT00000011326.6
cellular_component	cell	down	80	ENSGALT00000043978.3
cellular_component	cell	down	80	ENSGALT00000037842.2
cellular_component	cell	down	80	ENSGALT00000005411.6
cellular_component	cell	down	80	ENSGALT00000072918.2
cellular_component	cell	down	80	ENSGALT00000086628.2
cellular_component	cell	down	80	ENSGALT00000045127.3
cellular_component	cell	down	80	ENSGALT00000107850.1
cellular_component	cell	down	80	ENSGALT00000031528.4
cellular_component	cell	down	80	ENSGALT00000049683.2
cellular_component	cell	down	80	ENSGALT00000074738.3
cellular_component	cell	down	80	ENSGALT00000021594.5
cellular_component	cell	down	80	novel_G002411
cellular_component	cell	down	80	ENSGALT00000010419.6
cellular_component	cell	down	80	ENSGALT00000008890.5
cellular_component	cell	down	80	ENSGALT00000016641.2
cellular_component	cell	down	80	ENSGALT00000103538.1
cellular_component	cell	down	80	ENSGALT00000100915.1
cellular_component	cell	down	80	ENSGALT00000006016.6
cellular_component	cell	down	80	ENSGALT00000026167.5
cellular_component	cell	down	80	ENSGALT00000086483.2
cellular_component	cell	down	80	ENSGALT00000099629.1
cellular_component	cell	down	80	ENSGALT00000026922.6
cellular_component	cell	down	80	ENSGALT00000023256.6
cellular_component	cell	down	80	ENSGALT00000040996.4
cellular_component	cell	down	80	ENSGALT00000074687.2
cellular_component	cell	down	80	ENSGALT00000012181.6
cellular_component	cell	down	80	ENSGALT00000056152.2
cellular_component	cell	down	80	ENSGALT00000051356.2
cellular_component	cell	down	80	ENSGALT00000078810.2
cellular_component	cell	down	80	ENSGALT00000095725.1
cellular_component	cell	down	80	ENSGALT00000048034.2
cellular_component	cell	down	80	ENSGALT00000005300.6
cellular_component	cell	down	80	ENSGALT00000007669.7
cellular_component	cell	down	80	ENSGALT00000090039.2
cellular_component	cell	down	80	ENSGALT00000045709.3
cellular_component	cell	down	80	ENSGALT00000011938.5
cellular_component	cell	down	80	ENSGALT00000045130.2
cellular_component	cell	down	80	ENSGALT00000012451.6
cellular_component	cell	down	80	ENSGALT00000097199.1
cellular_component	cell	down	80	ENSGALT00000036373.4
cellular_component	cell	down	80	ENSGALT00000107208.1
cellular_component	cell	down	80	ENSGALT00000065498.2
cellular_component	cell	down	80	ENSGALT00000057872.3
cellular_component	cell	down	80	ENSGALT00000026153.5
cellular_component	cell	down	80	ENSGALT00000090221.2
cellular_component	cell	down	80	ENSGALT00000039142.2
cellular_component	cell	down	80	ENSGALT00000105110.1
cellular_component	cell	down	80	ENSGALT00000013580.6
cellular_component	cell	down	80	ENSGALT00000077237.3
cellular_component	cell	down	80	ENSGALT00000068723.3
cellular_component	cell	down	80	ENSGALT00000045646.3
cellular_component	cell	down	80	ENSGALT00000069086.2
cellular_component	cell	down	80	ENSGALT00000078327.2
cellular_component	cell	down	80	ENSGALT00000013489.5
cellular_component	cell	down	80	ENSGALT00000048999.3
cellular_component	cell	down	80	ENSGALT00000023648.5
cellular_component	cell	down	80	ENSGALT00000005533.5
cellular_component	cell	down	80	ENSGALT00000058779.2
cellular_component	cell	down	80	ENSGALT00000058384.2
cellular_component	cell	down	80	ENSGALT00000098898.1
cellular_component	cell	down	80	ENSGALT00000050951.2
cellular_component	cell	down	80	ENSGALT00000042661.3
cellular_component	cell	down	80	ENSGALT00000008686.7
cellular_component	cell	down	80	ENSGALT00000097211.1
cellular_component	cell	down	80	ENSGALT00000030043.5
cellular_component	cell	down	80	ENSGALT00000062681.2
cellular_component	cell	down	80	ENSGALT00000057017.2
cellular_component	cell	down	80	ENSGALT00000096648.1
cellular_component	cell	down	80	ENSGALT00000093586.1
cellular_component	cell	down	80	ENSGALT00000084902.2
cellular_component	cell	down	80	ENSGALT00000069664.2
molecular_function	binding	up	53	ENSGALT00000084374.2
molecular_function	binding	up	53	ENSGALT00000004407.6
molecular_function	binding	up	53	ENSGALT00000079361.2
molecular_function	binding	up	53	ENSGALT00000010791.6
molecular_function	binding	up	53	ENSGALT00000106765.1
molecular_function	binding	up	53	ENSGALT00000033333.5
molecular_function	binding	up	53	ENSGALT00000068388.2
molecular_function	binding	up	53	ENSGALT00000090526.1
molecular_function	binding	up	53	novel_G000616
molecular_function	binding	up	53	ENSGALT00000083865.2
molecular_function	binding	up	53	ENSGALT00000047806.2
molecular_function	binding	up	53	novel_G002187
molecular_function	binding	up	53	ENSGALT00000061184.2
molecular_function	binding	up	53	ENSGALT00000096651.1
molecular_function	binding	up	53	ENSGALT00000074316.2
molecular_function	binding	up	53	ENSGALT00000010881.6
molecular_function	binding	up	53	ENSGALT00000047585.2
molecular_function	binding	up	53	ENSGALT00000070589.2
molecular_function	binding	up	53	ENSGALT00000083453.2
molecular_function	binding	up	53	ENSGALT00000086677.2
molecular_function	binding	up	53	ENSGALT00000003585.7
molecular_function	binding	up	53	ENSGALT00000090982.1
molecular_function	binding	up	53	ENSGALT00000051936.2
molecular_function	binding	up	53	ENSGALT00000094152.1
molecular_function	binding	up	53	ENSGALT00000010570.6
molecular_function	binding	up	53	ENSGALT00000010550.6
molecular_function	binding	up	53	ENSGALT00000090534.1
molecular_function	binding	up	53	ENSGALT00000011583.6
molecular_function	binding	up	53	ENSGALT00000080355.3
molecular_function	binding	up	53	ENSGALT00000059160.2
molecular_function	binding	up	53	ENSGALT00000083287.2
molecular_function	binding	up	53	ENSGALT00000059618.2
molecular_function	binding	up	53	ENSGALT00000093843.1
molecular_function	binding	up	53	ENSGALT00000107032.1
molecular_function	binding	up	53	ENSGALT00000079621.2
molecular_function	binding	up	53	ENSGALT00000068107.2
molecular_function	binding	up	53	ENSGALT00000040792.3
molecular_function	binding	up	53	ENSGALT00000070051.2
molecular_function	binding	up	53	ENSGALT00000065789.2
molecular_function	binding	up	53	ENSGALT00000073921.2
molecular_function	binding	up	53	ENSGALT00000093800.1
molecular_function	binding	up	53	ENSGALT00000105123.1
molecular_function	binding	up	53	ENSGALT00000014990.5
molecular_function	binding	up	53	ENSGALT00000038715.4
molecular_function	binding	up	53	ENSGALT00000005426.5
molecular_function	binding	up	53	ENSGALT00000091044.1
molecular_function	binding	up	53	ENSGALT00000107819.1
molecular_function	binding	up	53	ENSGALT00000095379.1
molecular_function	binding	up	53	ENSGALT00000009175.3
molecular_function	binding	up	53	ENSGALT00000019023.7
molecular_function	binding	up	53	ENSGALT00000059274.3
molecular_function	binding	up	53	ENSGALT00000016038.4
molecular_function	binding	up	53	ENSGALT00000039250.3
molecular_function	binding	down	65	ENSGALT00000010268.6
molecular_function	binding	down	65	ENSGALT00000006016.6
molecular_function	binding	down	65	ENSGALT00000065210.2
molecular_function	binding	down	65	ENSGALT00000086483.2
molecular_function	binding	down	65	ENSGALT00000026922.6
molecular_function	binding	down	65	ENSGALT00000084726.2
molecular_function	binding	down	65	ENSGALT00000008890.5
molecular_function	binding	down	65	ENSGALT00000095725.1
molecular_function	binding	down	65	ENSGALT00000023256.6
molecular_function	binding	down	65	ENSGALT00000040996.4
molecular_function	binding	down	65	ENSGALT00000074687.2
molecular_function	binding	down	65	ENSGALT00000012181.6
molecular_function	binding	down	65	ENSGALT00000056152.2
molecular_function	binding	down	65	ENSGALT00000051356.2
molecular_function	binding	down	65	ENSGALT00000105029.1
molecular_function	binding	down	65	ENSGALT00000078810.2
molecular_function	binding	down	65	ENSGALT00000101901.1
molecular_function	binding	down	65	ENSGALT00000059080.2
molecular_function	binding	down	65	ENSGALT00000078926.2
molecular_function	binding	down	65	ENSGALT00000077707.2
molecular_function	binding	down	65	ENSGALT00000022522.7
molecular_function	binding	down	65	ENSGALT00000030546.4
molecular_function	binding	down	65	ENSGALT00000095949.1
molecular_function	binding	down	65	ENSGALT00000034416.5
molecular_function	binding	down	65	novel_G000051
molecular_function	binding	down	65	novel_G002411
molecular_function	binding	down	65	ENSGALT00000074738.3
molecular_function	binding	down	65	ENSGALT00000010419.6
molecular_function	binding	down	65	ENSGALT00000005390.3
molecular_function	binding	down	65	ENSGALT00000023565.6
molecular_function	binding	down	65	ENSGALT00000011326.6
molecular_function	binding	down	65	ENSGALT00000043978.3
molecular_function	binding	down	65	ENSGALT00000037842.2
molecular_function	binding	down	65	ENSGALT00000005411.6
molecular_function	binding	down	65	ENSGALT00000064808.2
molecular_function	binding	down	65	ENSGALT00000042661.3
molecular_function	binding	down	65	ENSGALT00000008686.7
molecular_function	binding	down	65	ENSGALT00000097211.1
molecular_function	binding	down	65	ENSGALT00000075547.2
molecular_function	binding	down	65	ENSGALT00000005533.5
molecular_function	binding	down	65	ENSGALT00000058779.2
molecular_function	binding	down	65	ENSGALT00000058384.2
molecular_function	binding	down	65	ENSGALT00000093586.1
molecular_function	binding	down	65	ENSGALT00000069664.2
molecular_function	binding	down	65	ENSGALT00000062681.2
molecular_function	binding	down	65	ENSGALT00000057017.2
molecular_function	binding	down	65	ENSGALT00000096648.1
molecular_function	binding	down	65	ENSGALT00000009779.5
molecular_function	binding	down	65	ENSGALT00000057872.3
molecular_function	binding	down	65	ENSGALT00000026153.5
molecular_function	binding	down	65	ENSGALT00000090221.2
molecular_function	binding	down	65	ENSGALT00000011938.5
molecular_function	binding	down	65	ENSGALT00000045130.2
molecular_function	binding	down	65	ENSGALT00000012451.6
molecular_function	binding	down	65	ENSGALT00000036373.4
molecular_function	binding	down	65	ENSGALT00000088529.2
molecular_function	binding	down	65	ENSGALT00000045646.3
molecular_function	binding	down	65	ENSGALT00000078327.2
molecular_function	binding	down	65	ENSGALT00000069086.2
molecular_function	binding	down	65	ENSGALT00000013489.5
molecular_function	binding	down	65	ENSGALT00000022851.4
molecular_function	binding	down	65	ENSGALT00000105110.1
molecular_function	binding	down	65	ENSGALT00000013580.6
molecular_function	binding	down	65	ENSGALT00000035680.3
molecular_function	binding	down	65	ENSGALT00000046070.3
cellular_component	cell junction	up	2	ENSGALT00000105123.1
cellular_component	cell junction	up	2	ENSGALT00000090526.1
cellular_component	cell junction	down	2	ENSGALT00000008890.5
cellular_component	cell junction	down	2	ENSGALT00000030043.5
cellular_component	synapse	up	3	ENSGALT00000090526.1
cellular_component	synapse	up	3	ENSGALT00000051827.2
cellular_component	synapse	up	3	ENSGALT00000076125.2
cellular_component	synapse	down	0	-
molecular_function	molecular transducer activity	up	1	ENSGALT00000010550.6
molecular_function	molecular transducer activity	down	7	ENSGALT00000012451.6
molecular_function	molecular transducer activity	down	7	ENSGALT00000074418.2
molecular_function	molecular transducer activity	down	7	ENSGALT00000026167.5
molecular_function	molecular transducer activity	down	7	ENSGALT00000081457.2
molecular_function	molecular transducer activity	down	7	ENSGALT00000048034.2
molecular_function	molecular transducer activity	down	7	ENSGALT00000093586.1
molecular_function	molecular transducer activity	down	7	ENSGALT00000021594.5
cellular_component	organelle	up	42	ENSGALT00000107032.1
cellular_component	organelle	up	42	ENSGALT00000040792.3
cellular_component	organelle	up	42	ENSGALT00000079621.2
cellular_component	organelle	up	42	ENSGALT00000001236.6
cellular_component	organelle	up	42	ENSGALT00000093843.1
cellular_component	organelle	up	42	ENSGALT00000018520.3
cellular_component	organelle	up	42	ENSGALT00000059618.2
cellular_component	organelle	up	42	ENSGALT00000059274.3
cellular_component	organelle	up	42	ENSGALT00000013390.4
cellular_component	organelle	up	42	ENSGALT00000039250.3
cellular_component	organelle	up	42	ENSGALT00000016038.4
cellular_component	organelle	up	42	ENSGALT00000019061.6
cellular_component	organelle	up	42	ENSGALT00000091044.1
cellular_component	organelle	up	42	ENSGALT00000107819.1
cellular_component	organelle	up	42	ENSGALT00000038720.4
cellular_component	organelle	up	42	ENSGALT00000019023.7
cellular_component	organelle	up	42	ENSGALT00000077741.3
cellular_component	organelle	up	42	ENSGALT00000038715.4
cellular_component	organelle	up	42	ENSGALT00000005426.5
cellular_component	organelle	up	42	ENSGALT00000096548.1
cellular_component	organelle	up	42	ENSGALT00000093800.1
cellular_component	organelle	up	42	ENSGALT00000076125.2
cellular_component	organelle	up	42	ENSGALT00000096651.1
cellular_component	organelle	up	42	ENSGALT00000006898.6
cellular_component	organelle	up	42	ENSGALT00000078213.2
cellular_component	organelle	up	42	ENSGALT00000090526.1
cellular_component	organelle	up	42	ENSGALT00000106765.1
cellular_component	organelle	up	42	ENSGALT00000093001.1
cellular_component	organelle	up	42	ENSGALT00000010791.6
cellular_component	organelle	up	42	ENSGALT00000004407.6
cellular_component	organelle	up	42	ENSGALT00000027523.6
cellular_component	organelle	up	42	ENSGALT00000011583.6
cellular_component	organelle	up	42	ENSGALT00000051827.2
cellular_component	organelle	up	42	ENSGALT00000094152.1
cellular_component	organelle	up	42	ENSGALT00000051936.2
cellular_component	organelle	up	42	ENSGALT00000003585.7
cellular_component	organelle	up	42	ENSGALT00000090982.1
cellular_component	organelle	up	42	ENSGALT00000101610.1
cellular_component	organelle	up	42	ENSGALT00000049217.1
cellular_component	organelle	up	42	ENSGALT00000076385.3
cellular_component	organelle	up	42	ENSGALT00000086677.2
cellular_component	organelle	up	42	ENSGALT00000047585.2
cellular_component	organelle	down	51	ENSGALT00000103538.1
cellular_component	organelle	down	51	ENSGALT00000058779.2
cellular_component	organelle	down	51	ENSGALT00000005533.5
cellular_component	organelle	down	51	ENSGALT00000048999.3
cellular_component	organelle	down	51	ENSGALT00000086483.2
cellular_component	organelle	down	51	ENSGALT00000099629.1
cellular_component	organelle	down	51	ENSGALT00000097211.1
cellular_component	organelle	down	51	ENSGALT00000008686.7
cellular_component	organelle	down	51	ENSGALT00000042661.3
cellular_component	organelle	down	51	ENSGALT00000100915.1
cellular_component	organelle	down	51	ENSGALT00000098898.1
cellular_component	organelle	down	51	ENSGALT00000006016.6
cellular_component	organelle	down	51	ENSGALT00000057017.2
cellular_component	organelle	down	51	ENSGALT00000096648.1
cellular_component	organelle	down	51	ENSGALT00000051356.2
cellular_component	organelle	down	51	ENSGALT00000012181.6
cellular_component	organelle	down	51	ENSGALT00000062681.2
cellular_component	organelle	down	51	ENSGALT00000056152.2
cellular_component	organelle	down	51	ENSGALT00000074687.2
cellular_component	organelle	down	51	ENSGALT00000040996.4
cellular_component	organelle	down	51	ENSGALT00000030043.5
cellular_component	organelle	down	51	ENSGALT00000023256.6
cellular_component	organelle	down	51	ENSGALT00000069664.2
cellular_component	organelle	down	51	ENSGALT00000045709.3
cellular_component	organelle	down	51	ENSGALT00000090039.2
cellular_component	organelle	down	51	ENSGALT00000084902.2
cellular_component	organelle	down	51	ENSGALT00000005300.6
cellular_component	organelle	down	51	ENSGALT00000007669.7
cellular_component	organelle	down	51	ENSGALT00000095725.1
cellular_component	organelle	down	51	ENSGALT00000095949.1
cellular_component	organelle	down	51	ENSGALT00000097199.1
cellular_component	organelle	down	51	ENSGALT00000011938.5
cellular_component	organelle	down	51	ENSGALT00000059080.2
cellular_component	organelle	down	51	ENSGALT00000090221.2
cellular_component	organelle	down	51	ENSGALT00000091559.1
cellular_component	organelle	down	51	ENSGALT00000057872.3
cellular_component	organelle	down	51	ENSGALT00000045031.3
cellular_component	organelle	down	51	ENSGALT00000086628.2
cellular_component	organelle	down	51	ENSGALT00000072918.2
cellular_component	organelle	down	51	ENSGALT00000005411.6
cellular_component	organelle	down	51	ENSGALT00000043978.3
cellular_component	organelle	down	51	ENSGALT00000011326.6
cellular_component	organelle	down	51	ENSGALT00000013580.6
cellular_component	organelle	down	51	ENSGALT00000105110.1
cellular_component	organelle	down	51	novel_G002411
cellular_component	organelle	down	51	ENSGALT00000074738.3
cellular_component	organelle	down	51	ENSGALT00000078327.2
cellular_component	organelle	down	51	ENSGALT00000013489.5
cellular_component	organelle	down	51	ENSGALT00000045646.3
cellular_component	organelle	down	51	ENSGALT00000107850.1
cellular_component	organelle	down	51	ENSGALT00000045127.3
