# Supplementary material for: Learning Ability and Hippocampal Transcriptome Responses to Early and Later Life Environmental Complexities in Dual-Purpose Chicks
Source: Animals (Basel). 2022 Mar 7;12(5):668. doi: 10.3390/ani12050668 (PMC8909157; doi:10.3390/ani12050668)
Supplement: Supplementary file 1 [file animals-12-00668-s001.zip › Table S2. GO terms in the BG vs. the PLG.xls]

Ontology	GO_term	Up/Down-regulation	Number	Genes
biological_process	biological adhesion	up	6	ENSGALT00000093001.1
biological_process	biological adhesion	up	6	ENSGALT00000017509.4
biological_process	biological adhesion	up	6	ENSGALT00000102198.1
biological_process	biological adhesion	up	6	ENSGALT00000018520.3
biological_process	biological adhesion	up	6	ENSGALT00000091034.1
biological_process	biological adhesion	up	6	ENSGALT00000087214.2
biological_process	biological adhesion	down	5	ENSGALT00000011640.6
biological_process	biological adhesion	down	5	ENSGALT00000066678.2
biological_process	biological adhesion	down	5	ENSGALT00000078959.2
biological_process	biological adhesion	down	5	ENSGALT00000082337.2
biological_process	biological adhesion	down	5	ENSGALT00000042661.3
cellular_component	membrane	up	39	ENSGALT00000021626.6
cellular_component	membrane	up	39	ENSGALT00000093001.1
cellular_component	membrane	up	39	ENSGALT00000080355.3
cellular_component	membrane	up	39	ENSGALT00000099566.1
cellular_component	membrane	up	39	ENSGALT00000010570.6
cellular_component	membrane	up	39	ENSGALT00000094199.1
cellular_component	membrane	up	39	novel_G001657
cellular_component	membrane	up	39	ENSGALT00000086523.2
cellular_component	membrane	up	39	ENSGALT00000079535.2
cellular_component	membrane	up	39	ENSGALT00000003045.6
cellular_component	membrane	up	39	ENSGALT00000078213.2
cellular_component	membrane	up	39	ENSGALT00000076385.3
cellular_component	membrane	up	39	ENSGALT00000083453.2
cellular_component	membrane	up	39	ENSGALT00000065789.2
cellular_component	membrane	up	39	ENSGALT00000017509.4
cellular_component	membrane	up	39	ENSGALT00000018520.3
cellular_component	membrane	up	39	ENSGALT00000066096.2
cellular_component	membrane	up	39	ENSGALT00000059274.3
cellular_component	membrane	up	39	novel_G001878
cellular_component	membrane	up	39	ENSGALT00000051827.2
cellular_component	membrane	up	39	ENSGALT00000005949.5
cellular_component	membrane	up	39	ENSGALT00000026907.4
cellular_component	membrane	up	39	ENSGALT00000057026.2
cellular_component	membrane	up	39	ENSGALT00000097641.1
cellular_component	membrane	up	39	ENSGALT00000031654.4
cellular_component	membrane	up	39	ENSGALT00000076125.2
cellular_component	membrane	up	39	ENSGALT00000091034.1
cellular_component	membrane	up	39	ENSGALT00000102198.1
cellular_component	membrane	up	39	ENSGALT00000064534.2
cellular_component	membrane	up	39	novel_G001656
cellular_component	membrane	up	39	ENSGALT00000087214.2
cellular_component	membrane	up	39	ENSGALT00000044281.3
cellular_component	membrane	up	39	ENSGALT00000058144.2
cellular_component	membrane	up	39	ENSGALT00000008299.4
cellular_component	membrane	up	39	ENSGALT00000048940.2
cellular_component	membrane	up	39	ENSGALT00000100158.1
cellular_component	membrane	up	39	ENSGALT00000090526.1
cellular_component	membrane	up	39	ENSGALT00000049217.1
cellular_component	membrane	up	39	ENSGALT00000083144.2
cellular_component	membrane	down	16	ENSGALT00000107850.1
cellular_component	membrane	down	16	ENSGALT00000011640.6
cellular_component	membrane	down	16	ENSGALT00000042661.3
cellular_component	membrane	down	16	ENSGALT00000026167.5
cellular_component	membrane	down	16	ENSGALT00000082337.2
cellular_component	membrane	down	16	ENSGALT00000019774.6
cellular_component	membrane	down	16	ENSGALT00000069342.2
cellular_component	membrane	down	16	ENSGALT00000027325.7
cellular_component	membrane	down	16	ENSGALT00000077237.3
cellular_component	membrane	down	16	ENSGALT00000062398.2
cellular_component	membrane	down	16	ENSGALT00000078959.2
cellular_component	membrane	down	16	ENSGALT00000024751.5
cellular_component	membrane	down	16	ENSGALT00000024454.5
cellular_component	membrane	down	16	ENSGALT00000107378.1
cellular_component	membrane	down	16	ENSGALT00000066678.2
cellular_component	membrane	down	16	ENSGALT00000012451.6
biological_process	metabolic process	up	43	ENSGALT00000064964.2
biological_process	metabolic process	up	43	ENSGALT00000009175.3
biological_process	metabolic process	up	43	ENSGALT00000017509.4
biological_process	metabolic process	up	43	ENSGALT00000075327.2
biological_process	metabolic process	up	43	ENSGALT00000095763.1
biological_process	metabolic process	up	43	ENSGALT00000059274.3
biological_process	metabolic process	up	43	ENSGALT00000099486.1
biological_process	metabolic process	up	43	ENSGALT00000065789.2
biological_process	metabolic process	up	43	ENSGALT00000075579.2
biological_process	metabolic process	up	43	ENSGALT00000076947.3
biological_process	metabolic process	up	43	ENSGALT00000003045.6
biological_process	metabolic process	up	43	ENSGALT00000024921.6
biological_process	metabolic process	up	43	ENSGALT00000095508.1
biological_process	metabolic process	up	43	ENSGALT00000086523.2
biological_process	metabolic process	up	43	ENSGALT00000001236.6
biological_process	metabolic process	up	43	ENSGALT00000073921.2
biological_process	metabolic process	up	43	ENSGALT00000080089.2
biological_process	metabolic process	up	43	ENSGALT00000026256.6
biological_process	metabolic process	up	43	novel_G002199
biological_process	metabolic process	up	43	novel_G001657
biological_process	metabolic process	up	43	ENSGALT00000085739.2
biological_process	metabolic process	up	43	ENSGALT00000099566.1
biological_process	metabolic process	up	43	ENSGALT00000088917.2
biological_process	metabolic process	up	43	ENSGALT00000092377.1
biological_process	metabolic process	up	43	ENSGALT00000098616.1
biological_process	metabolic process	up	43	ENSGALT00000083144.2
biological_process	metabolic process	up	43	ENSGALT00000065122.3
biological_process	metabolic process	up	43	ENSGALT00000051467.2
biological_process	metabolic process	up	43	ENSGALT00000049217.1
biological_process	metabolic process	up	43	ENSGALT00000090526.1
biological_process	metabolic process	up	43	ENSGALT00000008299.4
biological_process	metabolic process	up	43	ENSGALT00000038720.4
biological_process	metabolic process	up	43	ENSGALT00000044281.3
biological_process	metabolic process	up	43	ENSGALT00000100158.1
biological_process	metabolic process	up	43	ENSGALT00000009621.6
biological_process	metabolic process	up	43	novel_G001656
biological_process	metabolic process	up	43	ENSGALT00000003585.7
biological_process	metabolic process	up	43	ENSGALT00000106765.1
biological_process	metabolic process	up	43	ENSGALT00000051936.2
biological_process	metabolic process	up	43	ENSGALT00000083287.2
biological_process	metabolic process	up	43	ENSGALT00000086677.2
biological_process	metabolic process	up	43	ENSGALT00000091044.1
biological_process	metabolic process	up	43	novel_G001878
biological_process	metabolic process	down	7	ENSGALT00000021539.4
biological_process	metabolic process	down	7	ENSGALT00000065171.2
biological_process	metabolic process	down	7	ENSGALT00000025065.7
biological_process	metabolic process	down	7	ENSGALT00000012451.6
biological_process	metabolic process	down	7	ENSGALT00000107378.1
biological_process	metabolic process	down	7	ENSGALT00000024445.6
biological_process	metabolic process	down	7	ENSGALT00000066678.2
cellular_component	organelle part	up	33	ENSGALT00000003585.7
cellular_component	organelle part	up	33	ENSGALT00000106765.1
cellular_component	organelle part	up	33	ENSGALT00000031654.4
cellular_component	organelle part	up	33	ENSGALT00000076125.2
cellular_component	organelle part	up	33	ENSGALT00000102198.1
cellular_component	organelle part	up	33	ENSGALT00000039250.3
cellular_component	organelle part	up	33	novel_G001656
cellular_component	organelle part	up	33	ENSGALT00000077741.3
cellular_component	organelle part	up	33	ENSGALT00000091044.1
cellular_component	organelle part	up	33	ENSGALT00000051827.2
cellular_component	organelle part	up	33	ENSGALT00000051467.2
cellular_component	organelle part	up	33	ENSGALT00000047585.2
cellular_component	organelle part	up	33	ENSGALT00000038720.4
cellular_component	organelle part	up	33	ENSGALT00000008299.4
cellular_component	organelle part	up	33	ENSGALT00000107819.1
cellular_component	organelle part	up	33	ENSGALT00000044281.3
cellular_component	organelle part	up	33	ENSGALT00000049217.1
cellular_component	organelle part	up	33	ENSGALT00000090526.1
cellular_component	organelle part	up	33	novel_G001657
cellular_component	organelle part	up	33	ENSGALT00000086523.2
cellular_component	organelle part	up	33	ENSGALT00000088917.2
cellular_component	organelle part	up	33	ENSGALT00000010045.6
cellular_component	organelle part	up	33	ENSGALT00000099486.1
cellular_component	organelle part	up	33	ENSGALT00000017509.4
cellular_component	organelle part	up	33	ENSGALT00000059274.3
cellular_component	organelle part	up	33	ENSGALT00000095763.1
cellular_component	organelle part	up	33	ENSGALT00000003045.6
cellular_component	organelle part	up	33	ENSGALT00000024921.6
cellular_component	organelle part	up	33	ENSGALT00000078213.2
cellular_component	organelle part	up	33	ENSGALT00000096548.1
cellular_component	organelle part	up	33	ENSGALT00000076385.3
cellular_component	organelle part	up	33	ENSGALT00000101610.1
cellular_component	organelle part	up	33	ENSGALT00000038715.4
cellular_component	organelle part	down	11	ENSGALT00000011640.6
cellular_component	organelle part	down	11	ENSGALT00000100690.1
cellular_component	organelle part	down	11	ENSGALT00000078959.2
cellular_component	organelle part	down	11	ENSGALT00000019774.6
cellular_component	organelle part	down	11	ENSGALT00000024454.5
cellular_component	organelle part	down	11	ENSGALT00000021539.4
cellular_component	organelle part	down	11	ENSGALT00000092643.1
cellular_component	organelle part	down	11	ENSGALT00000013141.5
cellular_component	organelle part	down	11	ENSGALT00000048999.3
cellular_component	organelle part	down	11	ENSGALT00000065171.2
cellular_component	organelle part	down	11	ENSGALT00000025065.7
biological_process	growth	up	7	ENSGALT00000051936.2
biological_process	growth	up	7	ENSGALT00000047585.2
biological_process	growth	up	7	ENSGALT00000090526.1
biological_process	growth	up	7	ENSGALT00000095763.1
biological_process	growth	up	7	ENSGALT00000012977.6
biological_process	growth	up	7	ENSGALT00000058144.2
biological_process	growth	up	7	ENSGALT00000024921.6
biological_process	growth	down	0	-
cellular_component	extracellular region	up	13	ENSGALT00000044403.3
cellular_component	extracellular region	up	13	ENSGALT00000076125.2
cellular_component	extracellular region	up	13	ENSGALT00000018520.3
cellular_component	extracellular region	up	13	ENSGALT00000038720.4
cellular_component	extracellular region	up	13	ENSGALT00000088917.2
cellular_component	extracellular region	up	13	ENSGALT00000051827.2
cellular_component	extracellular region	up	13	ENSGALT00000092377.1
cellular_component	extracellular region	up	13	ENSGALT00000095508.1
cellular_component	extracellular region	up	13	ENSGALT00000048940.2
cellular_component	extracellular region	up	13	ENSGALT00000090982.1
cellular_component	extracellular region	up	13	ENSGALT00000051936.2
cellular_component	extracellular region	up	13	ENSGALT00000078213.2
cellular_component	extracellular region	up	13	ENSGALT00000093001.1
cellular_component	extracellular region	down	10	ENSGALT00000085982.2
cellular_component	extracellular region	down	10	ENSGALT00000078959.2
cellular_component	extracellular region	down	10	novel_G001806
cellular_component	extracellular region	down	10	ENSGALT00000035680.3
cellular_component	extracellular region	down	10	ENSGALT00000011640.6
cellular_component	extracellular region	down	10	ENSGALT00000042661.3
cellular_component	extracellular region	down	10	ENSGALT00000100485.1
cellular_component	extracellular region	down	10	ENSGALT00000066678.2
cellular_component	extracellular region	down	10	ENSGALT00000065171.2
cellular_component	extracellular region	down	10	ENSGALT00000013141.5
biological_process	cellular process	up	59	ENSGALT00000091034.1
biological_process	cellular process	up	59	ENSGALT00000039250.3
biological_process	cellular process	up	59	ENSGALT00000083865.2
biological_process	cellular process	up	59	ENSGALT00000009621.6
biological_process	cellular process	up	59	ENSGALT00000064534.2
biological_process	cellular process	up	59	novel_G001656
biological_process	cellular process	up	59	ENSGALT00000087214.2
biological_process	cellular process	up	59	ENSGALT00000003585.7
biological_process	cellular process	up	59	ENSGALT00000076125.2
biological_process	cellular process	up	59	ENSGALT00000106765.1
biological_process	cellular process	up	59	ENSGALT00000051936.2
biological_process	cellular process	up	59	ENSGALT00000083287.2
biological_process	cellular process	up	59	ENSGALT00000091044.1
biological_process	cellular process	up	59	ENSGALT00000086677.2
biological_process	cellular process	up	59	ENSGALT00000051827.2
biological_process	cellular process	up	59	ENSGALT00000096989.1
biological_process	cellular process	up	59	novel_G001878
biological_process	cellular process	up	59	ENSGALT00000047585.2
biological_process	cellular process	up	59	ENSGALT00000104606.1
biological_process	cellular process	up	59	ENSGALT00000098616.1
biological_process	cellular process	up	59	ENSGALT00000044403.3
biological_process	cellular process	up	59	ENSGALT00000083144.2
biological_process	cellular process	up	59	ENSGALT00000065122.3
biological_process	cellular process	up	59	ENSGALT00000104578.1
biological_process	cellular process	up	59	ENSGALT00000051467.2
biological_process	cellular process	up	59	ENSGALT00000083221.2
biological_process	cellular process	up	59	ENSGALT00000090526.1
biological_process	cellular process	up	59	ENSGALT00000012977.6
biological_process	cellular process	up	59	ENSGALT00000038720.4
biological_process	cellular process	up	59	ENSGALT00000008299.4
biological_process	cellular process	up	59	ENSGALT00000058144.2
biological_process	cellular process	up	59	ENSGALT00000044281.3
biological_process	cellular process	up	59	ENSGALT00000100158.1
biological_process	cellular process	up	59	ENSGALT00000086523.2
biological_process	cellular process	up	59	ENSGALT00000001236.6
biological_process	cellular process	up	59	ENSGALT00000080089.2
biological_process	cellular process	up	59	novel_G002199
biological_process	cellular process	up	59	ENSGALT00000026256.6
biological_process	cellular process	up	59	novel_G001657
biological_process	cellular process	up	59	ENSGALT00000085739.2
biological_process	cellular process	up	59	ENSGALT00000090982.1
biological_process	cellular process	up	59	ENSGALT00000093001.1
biological_process	cellular process	up	59	ENSGALT00000010045.6
biological_process	cellular process	up	59	ENSGALT00000088917.2
biological_process	cellular process	up	59	ENSGALT00000064964.2
biological_process	cellular process	up	59	ENSGALT00000018520.3
biological_process	cellular process	up	59	ENSGALT00000009175.3
biological_process	cellular process	up	59	ENSGALT00000017509.4
biological_process	cellular process	up	59	ENSGALT00000075327.2
biological_process	cellular process	up	59	ENSGALT00000059274.3
biological_process	cellular process	up	59	ENSGALT00000095763.1
biological_process	cellular process	up	59	ENSGALT00000049635.2
biological_process	cellular process	up	59	ENSGALT00000099486.1
biological_process	cellular process	up	59	ENSGALT00000065789.2
biological_process	cellular process	up	59	ENSGALT00000075579.2
biological_process	cellular process	up	59	ENSGALT00000078213.2
biological_process	cellular process	up	59	ENSGALT00000076947.3
biological_process	cellular process	up	59	ENSGALT00000024921.6
biological_process	cellular process	up	59	ENSGALT00000003045.6
biological_process	cellular process	down	19	ENSGALT00000024445.6
biological_process	cellular process	down	19	ENSGALT00000009779.5
biological_process	cellular process	down	19	ENSGALT00000066678.2
biological_process	cellular process	down	19	ENSGALT00000025065.7
biological_process	cellular process	down	19	ENSGALT00000012451.6
biological_process	cellular process	down	19	ENSGALT00000090221.2
biological_process	cellular process	down	19	ENSGALT00000022124.6
biological_process	cellular process	down	19	ENSGALT00000013141.5
biological_process	cellular process	down	19	ENSGALT00000100690.1
biological_process	cellular process	down	19	ENSGALT00000078959.2
biological_process	cellular process	down	19	ENSGALT00000092643.1
biological_process	cellular process	down	19	ENSGALT00000107378.1
biological_process	cellular process	down	19	ENSGALT00000023648.5
biological_process	cellular process	down	19	ENSGALT00000032798.5
biological_process	cellular process	down	19	ENSGALT00000077237.3
biological_process	cellular process	down	19	ENSGALT00000011640.6
biological_process	cellular process	down	19	ENSGALT00000021539.4
biological_process	cellular process	down	19	ENSGALT00000042661.3
biological_process	cellular process	down	19	ENSGALT00000019774.6
molecular_function	binding	up	62	ENSGALT00000074316.2
molecular_function	binding	up	62	ENSGALT00000070589.2
molecular_function	binding	up	62	ENSGALT00000106765.1
molecular_function	binding	up	62	ENSGALT00000094152.1
molecular_function	binding	up	62	novel_G002198
molecular_function	binding	up	62	ENSGALT00000003585.7
molecular_function	binding	up	62	ENSGALT00000087214.2
molecular_function	binding	up	62	novel_G001656
molecular_function	binding	up	62	ENSGALT00000091034.1
molecular_function	binding	up	62	ENSGALT00000102198.1
molecular_function	binding	up	62	ENSGALT00000039250.3
molecular_function	binding	up	62	ENSGALT00000083865.2
molecular_function	binding	up	62	ENSGALT00000091044.1
molecular_function	binding	up	62	ENSGALT00000086677.2
molecular_function	binding	up	62	ENSGALT00000005949.5
molecular_function	binding	up	62	novel_G001878
molecular_function	binding	up	62	ENSGALT00000026907.4
molecular_function	binding	up	62	ENSGALT00000083287.2
molecular_function	binding	up	62	ENSGALT00000051936.2
molecular_function	binding	up	62	ENSGALT00000084374.2
molecular_function	binding	up	62	ENSGALT00000014990.5
molecular_function	binding	up	62	ENSGALT00000065122.3
molecular_function	binding	up	62	ENSGALT00000083221.2
molecular_function	binding	up	62	ENSGALT00000051467.2
molecular_function	binding	up	62	ENSGALT00000098616.1
molecular_function	binding	up	62	ENSGALT00000044403.3
molecular_function	binding	up	62	ENSGALT00000083144.2
molecular_function	binding	up	62	ENSGALT00000047585.2
molecular_function	binding	up	62	ENSGALT00000090534.1
molecular_function	binding	up	62	ENSGALT00000107819.1
molecular_function	binding	up	62	ENSGALT00000061184.2
molecular_function	binding	up	62	ENSGALT00000019023.7
molecular_function	binding	up	62	ENSGALT00000090526.1
molecular_function	binding	up	62	ENSGALT00000011634.6
molecular_function	binding	up	62	novel_G001657
molecular_function	binding	up	62	novel_G002199
molecular_function	binding	up	62	ENSGALT00000086523.2
molecular_function	binding	up	62	ENSGALT00000070051.2
molecular_function	binding	up	62	ENSGALT00000073921.2
molecular_function	binding	up	62	ENSGALT00000088917.2
molecular_function	binding	up	62	ENSGALT00000021626.6
molecular_function	binding	up	62	ENSGALT00000010570.6
molecular_function	binding	up	62	ENSGALT00000095379.1
molecular_function	binding	up	62	ENSGALT00000080355.3
molecular_function	binding	up	62	ENSGALT00000090982.1
molecular_function	binding	up	62	ENSGALT00000010045.6
molecular_function	binding	up	62	ENSGALT00000063191.2
molecular_function	binding	up	62	ENSGALT00000099486.1
molecular_function	binding	up	62	ENSGALT00000065789.2
molecular_function	binding	up	62	ENSGALT00000083453.2
molecular_function	binding	up	62	ENSGALT00000059274.3
molecular_function	binding	up	62	ENSGALT00000095763.1
molecular_function	binding	up	62	ENSGALT00000017509.4
molecular_function	binding	up	62	ENSGALT00000075327.2
molecular_function	binding	up	62	ENSGALT00000009175.3
molecular_function	binding	up	62	ENSGALT00000063214.2
molecular_function	binding	up	62	ENSGALT00000076947.3
molecular_function	binding	up	62	ENSGALT00000079535.2
molecular_function	binding	up	62	ENSGALT00000024921.6
molecular_function	binding	up	62	ENSGALT00000068388.2
molecular_function	binding	up	62	ENSGALT00000038715.4
molecular_function	binding	up	62	ENSGALT00000075579.2
molecular_function	binding	down	22	ENSGALT00000080254.2
molecular_function	binding	down	22	ENSGALT00000009779.5
molecular_function	binding	down	22	ENSGALT00000024445.6
molecular_function	binding	down	22	ENSGALT00000066678.2
molecular_function	binding	down	22	ENSGALT00000065171.2
molecular_function	binding	down	22	ENSGALT00000012451.6
molecular_function	binding	down	22	ENSGALT00000025065.7
molecular_function	binding	down	22	ENSGALT00000073590.2
molecular_function	binding	down	22	ENSGALT00000090221.2
molecular_function	binding	down	22	ENSGALT00000013141.5
molecular_function	binding	down	22	ENSGALT00000022124.6
molecular_function	binding	down	22	ENSGALT00000100690.1
molecular_function	binding	down	22	ENSGALT00000078959.2
molecular_function	binding	down	22	ENSGALT00000035680.3
molecular_function	binding	down	22	ENSGALT00000092643.1
molecular_function	binding	down	22	ENSGALT00000107378.1
molecular_function	binding	down	22	ENSGALT00000032798.5
molecular_function	binding	down	22	ENSGALT00000085982.2
molecular_function	binding	down	22	ENSGALT00000011640.6
molecular_function	binding	down	22	ENSGALT00000021539.4
molecular_function	binding	down	22	ENSGALT00000042661.3
molecular_function	binding	down	22	ENSGALT00000082337.2
molecular_function	nucleic acid binding transcription factor activity	up	1	ENSGALT00000099486.1
molecular_function	nucleic acid binding transcription factor activity	down	1	ENSGALT00000024445.6
biological_process	reproductive process	up	5	ENSGALT00000095763.1
biological_process	reproductive process	up	5	ENSGALT00000083865.2
biological_process	reproductive process	up	5	ENSGALT00000065122.3
biological_process	reproductive process	up	5	ENSGALT00000024921.6
biological_process	reproductive process	up	5	ENSGALT00000088917.2
biological_process	reproductive process	down	1	ENSGALT00000066678.2
cellular_component	virion part	up	1	ENSGALT00000098616.1
cellular_component	virion part	down	0	-
biological_process	positive regulation of biological process	up	20	novel_G001656
biological_process	positive regulation of biological process	up	20	ENSGALT00000106765.1
biological_process	positive regulation of biological process	up	20	novel_G001657
biological_process	positive regulation of biological process	up	20	ENSGALT00000003585.7
biological_process	positive regulation of biological process	up	20	ENSGALT00000093001.1
biological_process	positive regulation of biological process	up	20	ENSGALT00000051936.2
biological_process	positive regulation of biological process	up	20	novel_G001878
biological_process	positive regulation of biological process	up	20	ENSGALT00000091044.1
biological_process	positive regulation of biological process	up	20	ENSGALT00000088917.2
biological_process	positive regulation of biological process	up	20	ENSGALT00000059274.3
biological_process	positive regulation of biological process	up	20	ENSGALT00000009175.3
biological_process	positive regulation of biological process	up	20	ENSGALT00000018520.3
biological_process	positive regulation of biological process	up	20	ENSGALT00000051467.2
biological_process	positive regulation of biological process	up	20	ENSGALT00000099486.1
biological_process	positive regulation of biological process	up	20	ENSGALT00000065122.3
biological_process	positive regulation of biological process	up	20	ENSGALT00000044403.3
biological_process	positive regulation of biological process	up	20	ENSGALT00000078213.2
biological_process	positive regulation of biological process	up	20	ENSGALT00000100158.1
biological_process	positive regulation of biological process	up	20	ENSGALT00000044281.3
biological_process	positive regulation of biological process	up	20	ENSGALT00000038720.4
biological_process	positive regulation of biological process	down	12	ENSGALT00000011640.6
biological_process	positive regulation of biological process	down	12	ENSGALT00000100690.1
biological_process	positive regulation of biological process	down	12	ENSGALT00000078959.2
biological_process	positive regulation of biological process	down	12	ENSGALT00000042661.3
biological_process	positive regulation of biological process	down	12	ENSGALT00000066678.2
biological_process	positive regulation of biological process	down	12	ENSGALT00000009779.5
biological_process	positive regulation of biological process	down	12	ENSGALT00000090221.2
biological_process	positive regulation of biological process	down	12	ENSGALT00000013141.5
biological_process	positive regulation of biological process	down	12	ENSGALT00000077237.3
biological_process	positive regulation of biological process	down	12	ENSGALT00000065171.2
biological_process	positive regulation of biological process	down	12	ENSGALT00000025065.7
biological_process	positive regulation of biological process	down	12	ENSGALT00000012451.6
biological_process	signaling	up	15	ENSGALT00000100158.1
biological_process	signaling	up	15	ENSGALT00000091044.1
biological_process	signaling	up	15	ENSGALT00000096989.1
biological_process	signaling	up	15	novel_G001878
biological_process	signaling	up	15	ENSGALT00000024921.6
biological_process	signaling	up	15	ENSGALT00000012977.6
biological_process	signaling	up	15	ENSGALT00000106765.1
biological_process	signaling	up	15	ENSGALT00000051467.2
biological_process	signaling	up	15	ENSGALT00000003585.7
biological_process	signaling	up	15	ENSGALT00000059274.3
biological_process	signaling	up	15	ENSGALT00000095763.1
biological_process	signaling	up	15	ENSGALT00000064534.2
biological_process	signaling	up	15	ENSGALT00000049635.2
biological_process	signaling	up	15	ENSGALT00000087214.2
biological_process	signaling	up	15	ENSGALT00000091034.1
biological_process	signaling	down	8	ENSGALT00000092643.1
biological_process	signaling	down	8	ENSGALT00000107378.1
biological_process	signaling	down	8	ENSGALT00000019774.6
biological_process	signaling	down	8	ENSGALT00000078959.2
biological_process	signaling	down	8	ENSGALT00000012451.6
biological_process	signaling	down	8	ENSGALT00000077237.3
biological_process	signaling	down	8	ENSGALT00000032798.5
biological_process	signaling	down	8	ENSGALT00000066678.2
cellular_component	synapse part	up	4	ENSGALT00000090526.1
cellular_component	synapse part	up	4	ENSGALT00000076125.2
cellular_component	synapse part	up	4	ENSGALT00000048940.2
cellular_component	synapse part	up	4	ENSGALT00000051827.2
cellular_component	synapse part	down	1	ENSGALT00000024751.5
molecular_function	electron carrier activity	up	1	ENSGALT00000031654.4
molecular_function	electron carrier activity	down	1	ENSGALT00000023648.5
molecular_function	catalytic activity	up	38	ENSGALT00000017509.4
molecular_function	catalytic activity	up	38	ENSGALT00000075327.2
molecular_function	catalytic activity	up	38	ENSGALT00000065789.2
molecular_function	catalytic activity	up	38	ENSGALT00000099486.1
molecular_function	catalytic activity	up	38	ENSGALT00000075579.2
molecular_function	catalytic activity	up	38	ENSGALT00000003045.6
molecular_function	catalytic activity	up	38	ENSGALT00000095508.1
molecular_function	catalytic activity	up	38	ENSGALT00000073921.2
molecular_function	catalytic activity	up	38	ENSGALT00000086523.2
molecular_function	catalytic activity	up	38	ENSGALT00000001236.6
molecular_function	catalytic activity	up	38	novel_G002199
molecular_function	catalytic activity	up	38	ENSGALT00000026256.6
molecular_function	catalytic activity	up	38	novel_G001657
molecular_function	catalytic activity	up	38	ENSGALT00000010045.6
molecular_function	catalytic activity	up	38	ENSGALT00000080355.3
molecular_function	catalytic activity	up	38	ENSGALT00000099566.1
molecular_function	catalytic activity	up	38	ENSGALT00000090982.1
molecular_function	catalytic activity	up	38	ENSGALT00000085739.2
molecular_function	catalytic activity	up	38	ENSGALT00000092377.1
molecular_function	catalytic activity	up	38	ENSGALT00000021626.6
molecular_function	catalytic activity	up	38	ENSGALT00000083144.2
molecular_function	catalytic activity	up	38	ENSGALT00000051467.2
molecular_function	catalytic activity	up	38	ENSGALT00000083221.2
molecular_function	catalytic activity	up	38	ENSGALT00000104578.1
molecular_function	catalytic activity	up	38	ENSGALT00000049217.1
molecular_function	catalytic activity	up	38	ENSGALT00000090526.1
molecular_function	catalytic activity	up	38	ENSGALT00000038720.4
molecular_function	catalytic activity	up	38	ENSGALT00000008299.4
molecular_function	catalytic activity	up	38	ENSGALT00000107819.1
molecular_function	catalytic activity	up	38	ENSGALT00000091034.1
molecular_function	catalytic activity	up	38	novel_G001656
molecular_function	catalytic activity	up	38	ENSGALT00000003585.7
molecular_function	catalytic activity	up	38	novel_G002198
molecular_function	catalytic activity	up	38	ENSGALT00000031654.4
molecular_function	catalytic activity	up	38	ENSGALT00000106765.1
molecular_function	catalytic activity	up	38	ENSGALT00000105055.1
molecular_function	catalytic activity	up	38	ENSGALT00000103449.1
molecular_function	catalytic activity	up	38	ENSGALT00000091044.1
molecular_function	catalytic activity	down	9	ENSGALT00000051937.2
molecular_function	catalytic activity	down	9	ENSGALT00000021539.4
molecular_function	catalytic activity	down	9	ENSGALT00000023648.5
molecular_function	catalytic activity	down	9	ENSGALT00000066678.2
molecular_function	catalytic activity	down	9	ENSGALT00000090221.2
molecular_function	catalytic activity	down	9	ENSGALT00000032798.5
molecular_function	catalytic activity	down	9	ENSGALT00000013141.5
molecular_function	catalytic activity	down	9	ENSGALT00000082543.2
molecular_function	catalytic activity	down	9	ENSGALT00000025065.7
molecular_function	translation regulator activity	up	1	ENSGALT00000047585.2
molecular_function	translation regulator activity	down	0	-
molecular_function	transporter activity	up	5	ENSGALT00000080355.3
molecular_function	transporter activity	up	5	ENSGALT00000048940.2
molecular_function	transporter activity	up	5	ENSGALT00000094199.1
molecular_function	transporter activity	up	5	ENSGALT00000031654.4
molecular_function	transporter activity	up	5	ENSGALT00000021626.6
molecular_function	transporter activity	down	2	ENSGALT00000024751.5
molecular_function	transporter activity	down	2	ENSGALT00000068645.2
cellular_component	cell junction	up	5	ENSGALT00000094199.1
cellular_component	cell junction	up	5	ENSGALT00000048940.2
cellular_component	cell junction	up	5	ENSGALT00000100158.1
cellular_component	cell junction	up	5	ENSGALT00000090526.1
cellular_component	cell junction	up	5	ENSGALT00000102198.1
cellular_component	cell junction	down	3	ENSGALT00000013141.5
cellular_component	cell junction	down	3	ENSGALT00000078959.2
cellular_component	cell junction	down	3	ENSGALT00000024751.5
cellular_component	supramolecular complex	up	2	ENSGALT00000044281.3
cellular_component	supramolecular complex	up	2	ENSGALT00000088917.2
cellular_component	supramolecular complex	down	5	ENSGALT00000078959.2
cellular_component	supramolecular complex	down	5	ENSGALT00000100690.1
cellular_component	supramolecular complex	down	5	ENSGALT00000011640.6
cellular_component	supramolecular complex	down	5	ENSGALT00000013141.5
cellular_component	supramolecular complex	down	5	ENSGALT00000019774.6
biological_process	cell aggregation	up	0	-
biological_process	cell aggregation	down	1	ENSGALT00000066678.2
biological_process	immune system process	up	5	ENSGALT00000003585.7
biological_process	immune system process	up	5	novel_G001878
biological_process	immune system process	up	5	ENSGALT00000019023.7
biological_process	immune system process	up	5	ENSGALT00000091044.1
biological_process	immune system process	up	5	ENSGALT00000106765.1
biological_process	immune system process	down	2	ENSGALT00000009779.5
biological_process	immune system process	down	2	ENSGALT00000077237.3
cellular_component	membrane part	up	29	ENSGALT00000065789.2
cellular_component	membrane part	up	29	ENSGALT00000083144.2
cellular_component	membrane part	up	29	ENSGALT00000018520.3
cellular_component	membrane part	up	29	ENSGALT00000066096.2
cellular_component	membrane part	up	29	ENSGALT00000048940.2
cellular_component	membrane part	up	29	ENSGALT00000100158.1
cellular_component	membrane part	up	29	ENSGALT00000044281.3
cellular_component	membrane part	up	29	ENSGALT00000079535.2
cellular_component	membrane part	up	29	ENSGALT00000058144.2
cellular_component	membrane part	up	29	ENSGALT00000008299.4
cellular_component	membrane part	up	29	ENSGALT00000090526.1
cellular_component	membrane part	up	29	ENSGALT00000076385.3
cellular_component	membrane part	up	29	ENSGALT00000049217.1
cellular_component	membrane part	up	29	ENSGALT00000078213.2
cellular_component	membrane part	up	29	ENSGALT00000094199.1
cellular_component	membrane part	up	29	ENSGALT00000031654.4
cellular_component	membrane part	up	29	ENSGALT00000097641.1
cellular_component	membrane part	up	29	ENSGALT00000064534.2
cellular_component	membrane part	up	29	ENSGALT00000087214.2
cellular_component	membrane part	up	29	ENSGALT00000086523.2
cellular_component	membrane part	up	29	novel_G001878
cellular_component	membrane part	up	29	ENSGALT00000005949.5
cellular_component	membrane part	up	29	ENSGALT00000021626.6
cellular_component	membrane part	up	29	ENSGALT00000010570.6
cellular_component	membrane part	up	29	ENSGALT00000057026.2
cellular_component	membrane part	up	29	ENSGALT00000026907.4
cellular_component	membrane part	up	29	ENSGALT00000093001.1
cellular_component	membrane part	up	29	ENSGALT00000099566.1
cellular_component	membrane part	up	29	ENSGALT00000080355.3
cellular_component	membrane part	down	15	ENSGALT00000026167.5
cellular_component	membrane part	down	15	ENSGALT00000042661.3
cellular_component	membrane part	down	15	ENSGALT00000024454.5
cellular_component	membrane part	down	15	ENSGALT00000082337.2
cellular_component	membrane part	down	15	ENSGALT00000019774.6
cellular_component	membrane part	down	15	ENSGALT00000069342.2
cellular_component	membrane part	down	15	ENSGALT00000107378.1
cellular_component	membrane part	down	15	ENSGALT00000107850.1
cellular_component	membrane part	down	15	ENSGALT00000011640.6
cellular_component	membrane part	down	15	ENSGALT00000024751.5
cellular_component	membrane part	down	15	ENSGALT00000012451.6
cellular_component	membrane part	down	15	ENSGALT00000077237.3
cellular_component	membrane part	down	15	ENSGALT00000062398.2
cellular_component	membrane part	down	15	ENSGALT00000027325.7
cellular_component	membrane part	down	15	ENSGALT00000066678.2
biological_process	reproduction	up	5	ENSGALT00000065122.3
biological_process	reproduction	up	5	ENSGALT00000088917.2
biological_process	reproduction	up	5	ENSGALT00000024921.6
biological_process	reproduction	up	5	ENSGALT00000095763.1
biological_process	reproduction	up	5	ENSGALT00000083865.2
biological_process	reproduction	down	1	ENSGALT00000066678.2
cellular_component	organelle	up	54	ENSGALT00000105055.1
cellular_component	organelle	up	54	ENSGALT00000051936.2
cellular_component	organelle	up	54	ENSGALT00000026907.4
cellular_component	organelle	up	54	novel_G001878
cellular_component	organelle	up	54	ENSGALT00000096989.1
cellular_component	organelle	up	54	ENSGALT00000091044.1
cellular_component	organelle	up	54	ENSGALT00000077741.3
cellular_component	organelle	up	54	ENSGALT00000051827.2
cellular_component	organelle	up	54	ENSGALT00000086677.2
cellular_component	organelle	up	54	ENSGALT00000039250.3
cellular_component	organelle	up	54	ENSGALT00000102198.1
cellular_component	organelle	up	54	ENSGALT00000091034.1
cellular_component	organelle	up	54	novel_G001656
cellular_component	organelle	up	54	ENSGALT00000003585.7
cellular_component	organelle	up	54	ENSGALT00000094152.1
cellular_component	organelle	up	54	ENSGALT00000076125.2
cellular_component	organelle	up	54	ENSGALT00000106765.1
cellular_component	organelle	up	54	ENSGALT00000031654.4
cellular_component	organelle	up	54	ENSGALT00000090526.1
cellular_component	organelle	up	54	ENSGALT00000049217.1
cellular_component	organelle	up	54	ENSGALT00000044281.3
cellular_component	organelle	up	54	ENSGALT00000019023.7
cellular_component	organelle	up	54	ENSGALT00000008299.4
cellular_component	organelle	up	54	ENSGALT00000038720.4
cellular_component	organelle	up	54	ENSGALT00000107819.1
cellular_component	organelle	up	54	ENSGALT00000048940.2
cellular_component	organelle	up	54	ENSGALT00000047585.2
cellular_component	organelle	up	54	ENSGALT00000044403.3
cellular_component	organelle	up	54	ENSGALT00000051467.2
cellular_component	organelle	up	54	ENSGALT00000065122.3
cellular_component	organelle	up	54	ENSGALT00000010045.6
cellular_component	organelle	up	54	ENSGALT00000093001.1
cellular_component	organelle	up	54	ENSGALT00000090982.1
cellular_component	organelle	up	54	ENSGALT00000092377.1
cellular_component	organelle	up	54	ENSGALT00000088917.2
cellular_component	organelle	up	54	ENSGALT00000080089.2
cellular_component	organelle	up	54	ENSGALT00000001236.6
cellular_component	organelle	up	54	ENSGALT00000086523.2
cellular_component	organelle	up	54	novel_G001657
cellular_component	organelle	up	54	ENSGALT00000078213.2
cellular_component	organelle	up	54	ENSGALT00000096548.1
cellular_component	organelle	up	54	ENSGALT00000038715.4
cellular_component	organelle	up	54	ENSGALT00000101610.1
cellular_component	organelle	up	54	ENSGALT00000076385.3
cellular_component	organelle	up	54	ENSGALT00000003045.6
cellular_component	organelle	up	54	ENSGALT00000024921.6
cellular_component	organelle	up	54	ENSGALT00000076947.3
cellular_component	organelle	up	54	ENSGALT00000095508.1
cellular_component	organelle	up	54	ENSGALT00000017509.4
cellular_component	organelle	up	54	ENSGALT00000064964.2
cellular_component	organelle	up	54	ENSGALT00000018520.3
cellular_component	organelle	up	54	ENSGALT00000095763.1
cellular_component	organelle	up	54	ENSGALT00000059274.3
cellular_component	organelle	up	54	ENSGALT00000099486.1
cellular_component	organelle	down	17	ENSGALT00000078959.2
cellular_component	organelle	down	17	ENSGALT00000100690.1
cellular_component	organelle	down	17	ENSGALT00000092643.1
cellular_component	organelle	down	17	ENSGALT00000024454.5
cellular_component	organelle	down	17	ENSGALT00000024445.6
cellular_component	organelle	down	17	ENSGALT00000066678.2
cellular_component	organelle	down	17	ENSGALT00000025065.7
cellular_component	organelle	down	17	ENSGALT00000065171.2
cellular_component	organelle	down	17	ENSGALT00000022124.6
cellular_component	organelle	down	17	ENSGALT00000013141.5
cellular_component	organelle	down	17	ENSGALT00000090221.2
cellular_component	organelle	down	17	ENSGALT00000107850.1
cellular_component	organelle	down	17	ENSGALT00000011640.6
cellular_component	organelle	down	17	ENSGALT00000042661.3
cellular_component	organelle	down	17	ENSGALT00000021539.4
cellular_component	organelle	down	17	ENSGALT00000019774.6
cellular_component	organelle	down	17	ENSGALT00000048999.3
biological_process	localization	up	20	ENSGALT00000083453.2
biological_process	localization	up	20	ENSGALT00000098616.1
biological_process	localization	up	20	ENSGALT00000051467.2
biological_process	localization	up	20	novel_G000653
biological_process	localization	up	20	ENSGALT00000079535.2
biological_process	localization	up	20	ENSGALT00000038720.4
biological_process	localization	up	20	ENSGALT00000100158.1
biological_process	localization	up	20	ENSGALT00000078213.2
biological_process	localization	up	20	ENSGALT00000012977.6
biological_process	localization	up	20	ENSGALT00000003585.7
biological_process	localization	up	20	ENSGALT00000106765.1
biological_process	localization	up	20	ENSGALT00000091034.1
biological_process	localization	up	20	ENSGALT00000064534.2
biological_process	localization	up	20	novel_G001878
biological_process	localization	up	20	ENSGALT00000021626.6
biological_process	localization	up	20	ENSGALT00000088917.2
biological_process	localization	up	20	ENSGALT00000091044.1
biological_process	localization	up	20	ENSGALT00000105055.1
biological_process	localization	up	20	ENSGALT00000010045.6
biological_process	localization	up	20	ENSGALT00000051936.2
biological_process	localization	down	8	ENSGALT00000042661.3
biological_process	localization	down	8	ENSGALT00000078959.2
biological_process	localization	down	8	ENSGALT00000011640.6
biological_process	localization	down	8	ENSGALT00000012451.6
biological_process	localization	down	8	ENSGALT00000025065.7
biological_process	localization	down	8	ENSGALT00000013141.5
biological_process	localization	down	8	ENSGALT00000077237.3
biological_process	localization	down	8	ENSGALT00000066678.2
cellular_component	synapse	up	6	ENSGALT00000051827.2
cellular_component	synapse	up	6	ENSGALT00000094199.1
cellular_component	synapse	up	6	ENSGALT00000048940.2
cellular_component	synapse	up	6	ENSGALT00000076125.2
cellular_component	synapse	up	6	ENSGALT00000087214.2
cellular_component	synapse	up	6	ENSGALT00000090526.1
cellular_component	synapse	down	2	ENSGALT00000024751.5
cellular_component	synapse	down	2	ENSGALT00000022124.6
biological_process	rhythmic process	up	0	-
biological_process	rhythmic process	down	1	ENSGALT00000024445.6
biological_process	cell proliferation	up	3	ENSGALT00000100158.1
biological_process	cell proliferation	up	3	novel_G001878
biological_process	cell proliferation	up	3	ENSGALT00000051936.2
biological_process	cell proliferation	down	4	ENSGALT00000090221.2
biological_process	cell proliferation	down	4	ENSGALT00000012451.6
biological_process	cell proliferation	down	4	ENSGALT00000066678.2
biological_process	cell proliferation	down	4	ENSGALT00000011640.6
biological_process	regulation of biological process	up	43	ENSGALT00000012977.6
biological_process	regulation of biological process	up	43	ENSGALT00000090526.1
biological_process	regulation of biological process	up	43	ENSGALT00000044281.3
biological_process	regulation of biological process	up	43	ENSGALT00000038720.4
biological_process	regulation of biological process	up	43	ENSGALT00000058144.2
biological_process	regulation of biological process	up	43	ENSGALT00000100158.1
biological_process	regulation of biological process	up	43	ENSGALT00000047585.2
biological_process	regulation of biological process	up	43	ENSGALT00000044403.3
biological_process	regulation of biological process	up	43	ENSGALT00000083221.2
biological_process	regulation of biological process	up	43	ENSGALT00000051467.2
biological_process	regulation of biological process	up	43	ENSGALT00000065122.3
biological_process	regulation of biological process	up	43	ENSGALT00000051936.2
biological_process	regulation of biological process	up	43	novel_G001878
biological_process	regulation of biological process	up	43	ENSGALT00000096989.1
biological_process	regulation of biological process	up	43	ENSGALT00000086677.2
biological_process	regulation of biological process	up	43	ENSGALT00000051827.2
biological_process	regulation of biological process	up	43	ENSGALT00000091044.1
biological_process	regulation of biological process	up	43	ENSGALT00000039250.3
biological_process	regulation of biological process	up	43	ENSGALT00000091034.1
biological_process	regulation of biological process	up	43	ENSGALT00000087214.2
biological_process	regulation of biological process	up	43	novel_G001656
biological_process	regulation of biological process	up	43	ENSGALT00000064534.2
biological_process	regulation of biological process	up	43	ENSGALT00000003585.7
biological_process	regulation of biological process	up	43	ENSGALT00000106765.1
biological_process	regulation of biological process	up	43	ENSGALT00000076125.2
biological_process	regulation of biological process	up	43	ENSGALT00000078213.2
biological_process	regulation of biological process	up	43	ENSGALT00000075579.2
biological_process	regulation of biological process	up	43	ENSGALT00000024921.6
biological_process	regulation of biological process	up	43	ENSGALT00000017509.4
biological_process	regulation of biological process	up	43	ENSGALT00000009175.3
biological_process	regulation of biological process	up	43	ENSGALT00000018520.3
biological_process	regulation of biological process	up	43	ENSGALT00000064964.2
biological_process	regulation of biological process	up	43	ENSGALT00000049635.2
biological_process	regulation of biological process	up	43	ENSGALT00000059274.3
biological_process	regulation of biological process	up	43	ENSGALT00000095763.1
biological_process	regulation of biological process	up	43	ENSGALT00000083453.2
biological_process	regulation of biological process	up	43	ENSGALT00000099486.1
biological_process	regulation of biological process	up	43	ENSGALT00000093001.1
biological_process	regulation of biological process	up	43	ENSGALT00000088917.2
biological_process	regulation of biological process	up	43	ENSGALT00000080089.2
biological_process	regulation of biological process	up	43	ENSGALT00000001236.6
biological_process	regulation of biological process	up	43	novel_G002199
biological_process	regulation of biological process	up	43	novel_G001657
biological_process	regulation of biological process	down	18	ENSGALT00000011640.6
biological_process	regulation of biological process	down	18	ENSGALT00000042661.3
biological_process	regulation of biological process	down	18	ENSGALT00000019774.6
biological_process	regulation of biological process	down	18	ENSGALT00000023648.5
biological_process	regulation of biological process	down	18	ENSGALT00000077237.3
biological_process	regulation of biological process	down	18	ENSGALT00000032798.5
biological_process	regulation of biological process	down	18	ENSGALT00000100690.1
biological_process	regulation of biological process	down	18	ENSGALT00000078959.2
biological_process	regulation of biological process	down	18	ENSGALT00000092643.1
biological_process	regulation of biological process	down	18	ENSGALT00000107378.1
biological_process	regulation of biological process	down	18	ENSGALT00000024445.6
biological_process	regulation of biological process	down	18	ENSGALT00000009779.5
biological_process	regulation of biological process	down	18	ENSGALT00000066678.2
biological_process	regulation of biological process	down	18	ENSGALT00000012451.6
biological_process	regulation of biological process	down	18	ENSGALT00000025065.7
biological_process	regulation of biological process	down	18	ENSGALT00000065171.2
biological_process	regulation of biological process	down	18	ENSGALT00000013141.5
biological_process	regulation of biological process	down	18	ENSGALT00000090221.2
molecular_function	signal transducer activity	up	5	novel_G001878
molecular_function	signal transducer activity	up	5	ENSGALT00000021626.6
molecular_function	signal transducer activity	up	5	ENSGALT00000048940.2
molecular_function	signal transducer activity	up	5	ENSGALT00000094199.1
molecular_function	signal transducer activity	up	5	ENSGALT00000026907.4
molecular_function	signal transducer activity	down	6	ENSGALT00000024445.6
molecular_function	signal transducer activity	down	6	ENSGALT00000024751.5
molecular_function	signal transducer activity	down	6	ENSGALT00000024454.5
molecular_function	signal transducer activity	down	6	ENSGALT00000012451.6
molecular_function	signal transducer activity	down	6	ENSGALT00000026167.5
molecular_function	signal transducer activity	down	6	ENSGALT00000019774.6
biological_process	biological regulation	up	43	ENSGALT00000047585.2
biological_process	biological regulation	up	43	ENSGALT00000044403.3
biological_process	biological regulation	up	43	ENSGALT00000065122.3
biological_process	biological regulation	up	43	ENSGALT00000083221.2
biological_process	biological regulation	up	43	ENSGALT00000051467.2
biological_process	biological regulation	up	43	ENSGALT00000090526.1
biological_process	biological regulation	up	43	ENSGALT00000012977.6
biological_process	biological regulation	up	43	ENSGALT00000038720.4
biological_process	biological regulation	up	43	ENSGALT00000058144.2
biological_process	biological regulation	up	43	ENSGALT00000044281.3
biological_process	biological regulation	up	43	ENSGALT00000100158.1
biological_process	biological regulation	up	43	ENSGALT00000091034.1
biological_process	biological regulation	up	43	ENSGALT00000039250.3
biological_process	biological regulation	up	43	ENSGALT00000064534.2
biological_process	biological regulation	up	43	novel_G001656
biological_process	biological regulation	up	43	ENSGALT00000087214.2
biological_process	biological regulation	up	43	ENSGALT00000003585.7
biological_process	biological regulation	up	43	ENSGALT00000106765.1
biological_process	biological regulation	up	43	ENSGALT00000076125.2
biological_process	biological regulation	up	43	ENSGALT00000051936.2
biological_process	biological regulation	up	43	ENSGALT00000091044.1
biological_process	biological regulation	up	43	ENSGALT00000086677.2
biological_process	biological regulation	up	43	ENSGALT00000051827.2
biological_process	biological regulation	up	43	novel_G001878
biological_process	biological regulation	up	43	ENSGALT00000096989.1
biological_process	biological regulation	up	43	ENSGALT00000018520.3
biological_process	biological regulation	up	43	ENSGALT00000064964.2
biological_process	biological regulation	up	43	ENSGALT00000017509.4
biological_process	biological regulation	up	43	ENSGALT00000009175.3
biological_process	biological regulation	up	43	ENSGALT00000095763.1
biological_process	biological regulation	up	43	ENSGALT00000059274.3
biological_process	biological regulation	up	43	ENSGALT00000049635.2
biological_process	biological regulation	up	43	ENSGALT00000083453.2
biological_process	biological regulation	up	43	ENSGALT00000099486.1
biological_process	biological regulation	up	43	ENSGALT00000075579.2
biological_process	biological regulation	up	43	ENSGALT00000078213.2
biological_process	biological regulation	up	43	ENSGALT00000024921.6
biological_process	biological regulation	up	43	ENSGALT00000001236.6
biological_process	biological regulation	up	43	ENSGALT00000080089.2
biological_process	biological regulation	up	43	novel_G002199
biological_process	biological regulation	up	43	novel_G001657
biological_process	biological regulation	up	43	ENSGALT00000093001.1
biological_process	biological regulation	up	43	ENSGALT00000088917.2
biological_process	biological regulation	down	21	ENSGALT00000066678.2
biological_process	biological regulation	down	21	ENSGALT00000024445.6
biological_process	biological regulation	down	21	ENSGALT00000009779.5
biological_process	biological regulation	down	21	ENSGALT00000013141.5
biological_process	biological regulation	down	21	ENSGALT00000022124.6
biological_process	biological regulation	down	21	ENSGALT00000090221.2
biological_process	biological regulation	down	21	ENSGALT00000025065.7
biological_process	biological regulation	down	21	ENSGALT00000012451.6
biological_process	biological regulation	down	21	ENSGALT00000065171.2
biological_process	biological regulation	down	21	ENSGALT00000100690.1
biological_process	biological regulation	down	21	ENSGALT00000078959.2
biological_process	biological regulation	down	21	ENSGALT00000107378.1
biological_process	biological regulation	down	21	ENSGALT00000092643.1
biological_process	biological regulation	down	21	ENSGALT00000023648.5
biological_process	biological regulation	down	21	ENSGALT00000100485.1
biological_process	biological regulation	down	21	ENSGALT00000077237.3
biological_process	biological regulation	down	21	ENSGALT00000032798.5
biological_process	biological regulation	down	21	ENSGALT00000011640.6
biological_process	biological regulation	down	21	ENSGALT00000019774.6
biological_process	biological regulation	down	21	ENSGALT00000021539.4
biological_process	biological regulation	down	21	ENSGALT00000042661.3
cellular_component	cell part	up	68	ENSGALT00000099486.1
cellular_component	cell part	up	68	ENSGALT00000095763.1
cellular_component	cell part	up	68	ENSGALT00000018520.3
cellular_component	cell part	up	68	ENSGALT00000079535.2
cellular_component	cell part	up	68	ENSGALT00000024921.6
cellular_component	cell part	up	68	ENSGALT00000076947.3
cellular_component	cell part	up	68	ENSGALT00000101610.1
cellular_component	cell part	up	68	ENSGALT00000096548.1
cellular_component	cell part	up	68	ENSGALT00000094199.1
cellular_component	cell part	up	68	ENSGALT00000001236.6
cellular_component	cell part	up	68	ENSGALT00000010045.6
cellular_component	cell part	up	68	ENSGALT00000095379.1
cellular_component	cell part	up	68	ENSGALT00000099566.1
cellular_component	cell part	up	68	ENSGALT00000090982.1
cellular_component	cell part	up	68	ENSGALT00000065122.3
cellular_component	cell part	up	68	ENSGALT00000014990.5
cellular_component	cell part	up	68	ENSGALT00000047585.2
cellular_component	cell part	up	68	ENSGALT00000044281.3
cellular_component	cell part	up	68	ENSGALT00000038720.4
cellular_component	cell part	up	68	ENSGALT00000107819.1
cellular_component	cell part	up	68	ENSGALT00000008299.4
cellular_component	cell part	up	68	ENSGALT00000058144.2
cellular_component	cell part	up	68	ENSGALT00000049217.1
cellular_component	cell part	up	68	ENSGALT00000106765.1
cellular_component	cell part	up	68	ENSGALT00000031654.4
cellular_component	cell part	up	68	ENSGALT00000087214.2
cellular_component	cell part	up	68	novel_G001656
cellular_component	cell part	up	68	ENSGALT00000039250.3
cellular_component	cell part	up	68	ENSGALT00000102198.1
cellular_component	cell part	up	68	ENSGALT00000091044.1
cellular_component	cell part	up	68	ENSGALT00000086677.2
cellular_component	cell part	up	68	ENSGALT00000077741.3
cellular_component	cell part	up	68	ENSGALT00000026907.4
cellular_component	cell part	up	68	ENSGALT00000105055.1
cellular_component	cell part	up	68	ENSGALT00000051936.2
cellular_component	cell part	up	68	ENSGALT00000083453.2
cellular_component	cell part	up	68	ENSGALT00000049635.2
cellular_component	cell part	up	68	ENSGALT00000059274.3
cellular_component	cell part	up	68	ENSGALT00000017509.4
cellular_component	cell part	up	68	novel_G000653
cellular_component	cell part	up	68	ENSGALT00000064964.2
cellular_component	cell part	up	68	ENSGALT00000003045.6
cellular_component	cell part	up	68	ENSGALT00000038715.4
cellular_component	cell part	up	68	ENSGALT00000076385.3
cellular_component	cell part	up	68	ENSGALT00000078213.2
cellular_component	cell part	up	68	novel_G001657
cellular_component	cell part	up	68	ENSGALT00000080089.2
cellular_component	cell part	up	68	ENSGALT00000086523.2
cellular_component	cell part	up	68	ENSGALT00000088917.2
cellular_component	cell part	up	68	ENSGALT00000093001.1
cellular_component	cell part	up	68	ENSGALT00000085739.2
cellular_component	cell part	up	68	ENSGALT00000051467.2
cellular_component	cell part	up	68	ENSGALT00000083221.2
cellular_component	cell part	up	68	ENSGALT00000044403.3
cellular_component	cell part	up	68	ENSGALT00000100158.1
cellular_component	cell part	up	68	ENSGALT00000048940.2
cellular_component	cell part	up	68	ENSGALT00000019023.7
cellular_component	cell part	up	68	ENSGALT00000012977.6
cellular_component	cell part	up	68	ENSGALT00000090526.1
cellular_component	cell part	up	68	ENSGALT00000094152.1
cellular_component	cell part	up	68	ENSGALT00000076125.2
cellular_component	cell part	up	68	ENSGALT00000003585.7
cellular_component	cell part	up	68	ENSGALT00000009621.6
cellular_component	cell part	up	68	ENSGALT00000083865.2
cellular_component	cell part	up	68	ENSGALT00000091034.1
cellular_component	cell part	up	68	ENSGALT00000096989.1
cellular_component	cell part	up	68	novel_G001878
cellular_component	cell part	up	68	ENSGALT00000051827.2
cellular_component	cell part	down	24	ENSGALT00000023648.5
cellular_component	cell part	down	24	ENSGALT00000068645.2
cellular_component	cell part	down	24	ENSGALT00000048999.3
cellular_component	cell part	down	24	ENSGALT00000077237.3
cellular_component	cell part	down	24	ENSGALT00000107850.1
cellular_component	cell part	down	24	ENSGALT00000011640.6
cellular_component	cell part	down	24	ENSGALT00000026167.5
cellular_component	cell part	down	24	ENSGALT00000021539.4
cellular_component	cell part	down	24	ENSGALT00000042661.3
cellular_component	cell part	down	24	ENSGALT00000019774.6
cellular_component	cell part	down	24	ENSGALT00000024445.6
cellular_component	cell part	down	24	ENSGALT00000066678.2
cellular_component	cell part	down	24	ENSGALT00000012451.6
cellular_component	cell part	down	24	ENSGALT00000025065.7
cellular_component	cell part	down	24	ENSGALT00000065171.2
cellular_component	cell part	down	24	ENSGALT00000013141.5
cellular_component	cell part	down	24	ENSGALT00000022124.6
cellular_component	cell part	down	24	ENSGALT00000090221.2
cellular_component	cell part	down	24	ENSGALT00000078959.2
cellular_component	cell part	down	24	ENSGALT00000100690.1
cellular_component	cell part	down	24	ENSGALT00000024751.5
cellular_component	cell part	down	24	ENSGALT00000092643.1
cellular_component	cell part	down	24	ENSGALT00000024454.5
cellular_component	cell part	down	24	ENSGALT00000107378.1
biological_process	response to stimulus	up	26	ENSGALT00000083221.2
biological_process	response to stimulus	up	26	ENSGALT00000051467.2
biological_process	response to stimulus	up	26	ENSGALT00000017509.4
biological_process	response to stimulus	up	26	ENSGALT00000047585.2
biological_process	response to stimulus	up	26	ENSGALT00000064964.2
biological_process	response to stimulus	up	26	ENSGALT00000049635.2
biological_process	response to stimulus	up	26	ENSGALT00000095763.1
biological_process	response to stimulus	up	26	ENSGALT00000059274.3
biological_process	response to stimulus	up	26	ENSGALT00000024921.6
biological_process	response to stimulus	up	26	ENSGALT00000019023.7
biological_process	response to stimulus	up	26	ENSGALT00000100158.1
biological_process	response to stimulus	up	26	ENSGALT00000012977.6
biological_process	response to stimulus	up	26	ENSGALT00000090526.1
biological_process	response to stimulus	up	26	ENSGALT00000003585.7
biological_process	response to stimulus	up	26	ENSGALT00000106765.1
biological_process	response to stimulus	up	26	novel_G001657
biological_process	response to stimulus	up	26	ENSGALT00000080089.2
biological_process	response to stimulus	up	26	ENSGALT00000102198.1
biological_process	response to stimulus	up	26	ENSGALT00000091034.1
biological_process	response to stimulus	up	26	novel_G001656
biological_process	response to stimulus	up	26	novel_G001878
biological_process	response to stimulus	up	26	ENSGALT00000096989.1
biological_process	response to stimulus	up	26	ENSGALT00000091044.1
biological_process	response to stimulus	up	26	ENSGALT00000088917.2
biological_process	response to stimulus	up	26	ENSGALT00000051936.2
biological_process	response to stimulus	up	26	ENSGALT00000026907.4
biological_process	response to stimulus	down	9	ENSGALT00000078959.2
biological_process	response to stimulus	down	9	ENSGALT00000107378.1
biological_process	response to stimulus	down	9	ENSGALT00000019774.6
biological_process	response to stimulus	down	9	ENSGALT00000092643.1
biological_process	response to stimulus	down	9	ENSGALT00000066678.2
biological_process	response to stimulus	down	9	ENSGALT00000100485.1
biological_process	response to stimulus	down	9	ENSGALT00000032798.5
biological_process	response to stimulus	down	9	ENSGALT00000077237.3
biological_process	response to stimulus	down	9	ENSGALT00000012451.6
biological_process	locomotion	up	5	ENSGALT00000091034.1
biological_process	locomotion	up	5	ENSGALT00000012977.6
biological_process	locomotion	up	5	novel_G001878
biological_process	locomotion	up	5	ENSGALT00000083221.2
biological_process	locomotion	up	5	ENSGALT00000100158.1
biological_process	locomotion	down	3	ENSGALT00000066678.2
biological_process	locomotion	down	3	ENSGALT00000025065.7
biological_process	locomotion	down	3	ENSGALT00000012451.6
molecular_function	transcription factor activity, protein binding	up	2	ENSGALT00000099486.1
molecular_function	transcription factor activity, protein binding	up	2	ENSGALT00000051936.2
molecular_function	transcription factor activity, protein binding	down	2	ENSGALT00000025065.7
molecular_function	transcription factor activity, protein binding	down	2	ENSGALT00000078959.2
biological_process	cellular component organization or biogenesis	up	24	novel_G001878
biological_process	cellular component organization or biogenesis	up	24	ENSGALT00000096989.1
biological_process	cellular component organization or biogenesis	up	24	ENSGALT00000088917.2
biological_process	cellular component organization or biogenesis	up	24	ENSGALT00000093001.1
biological_process	cellular component organization or biogenesis	up	24	ENSGALT00000090982.1
biological_process	cellular component organization or biogenesis	up	24	novel_G001657
biological_process	cellular component organization or biogenesis	up	24	novel_G001656
biological_process	cellular component organization or biogenesis	up	24	ENSGALT00000087214.2
biological_process	cellular component organization or biogenesis	up	24	ENSGALT00000039250.3
biological_process	cellular component organization or biogenesis	up	24	ENSGALT00000091034.1
biological_process	cellular component organization or biogenesis	up	24	ENSGALT00000001236.6
biological_process	cellular component organization or biogenesis	up	24	ENSGALT00000024921.6
biological_process	cellular component organization or biogenesis	up	24	ENSGALT00000038720.4
biological_process	cellular component organization or biogenesis	up	24	ENSGALT00000012977.6
biological_process	cellular component organization or biogenesis	up	24	ENSGALT00000090526.1
biological_process	cellular component organization or biogenesis	up	24	ENSGALT00000078213.2
biological_process	cellular component organization or biogenesis	up	24	ENSGALT00000099486.1
biological_process	cellular component organization or biogenesis	up	24	ENSGALT00000083221.2
biological_process	cellular component organization or biogenesis	up	24	ENSGALT00000044403.3
biological_process	cellular component organization or biogenesis	up	24	ENSGALT00000104606.1
biological_process	cellular component organization or biogenesis	up	24	ENSGALT00000095763.1
biological_process	cellular component organization or biogenesis	up	24	ENSGALT00000059274.3
biological_process	cellular component organization or biogenesis	up	24	ENSGALT00000047585.2
biological_process	cellular component organization or biogenesis	up	24	ENSGALT00000018520.3
biological_process	cellular component organization or biogenesis	down	6	ENSGALT00000100690.1
biological_process	cellular component organization or biogenesis	down	6	ENSGALT00000078959.2
biological_process	cellular component organization or biogenesis	down	6	ENSGALT00000025065.7
biological_process	cellular component organization or biogenesis	down	6	ENSGALT00000021539.4
biological_process	cellular component organization or biogenesis	down	6	ENSGALT00000042661.3
biological_process	cellular component organization or biogenesis	down	6	ENSGALT00000013141.5
cellular_component	membrane-enclosed lumen	up	15	ENSGALT00000003585.7
cellular_component	membrane-enclosed lumen	up	15	ENSGALT00000106765.1
cellular_component	membrane-enclosed lumen	up	15	novel_G001657
cellular_component	membrane-enclosed lumen	up	15	ENSGALT00000051467.2
cellular_component	membrane-enclosed lumen	up	15	ENSGALT00000099486.1
cellular_component	membrane-enclosed lumen	up	15	ENSGALT00000047585.2
cellular_component	membrane-enclosed lumen	up	15	ENSGALT00000017509.4
cellular_component	membrane-enclosed lumen	up	15	novel_G001656
cellular_component	membrane-enclosed lumen	up	15	ENSGALT00000038720.4
cellular_component	membrane-enclosed lumen	up	15	ENSGALT00000077741.3
cellular_component	membrane-enclosed lumen	up	15	ENSGALT00000091044.1
cellular_component	membrane-enclosed lumen	up	15	ENSGALT00000088917.2
cellular_component	membrane-enclosed lumen	up	15	ENSGALT00000096548.1
cellular_component	membrane-enclosed lumen	up	15	ENSGALT00000101610.1
cellular_component	membrane-enclosed lumen	up	15	ENSGALT00000038715.4
cellular_component	membrane-enclosed lumen	down	6	ENSGALT00000048999.3
cellular_component	membrane-enclosed lumen	down	6	ENSGALT00000013141.5
cellular_component	membrane-enclosed lumen	down	6	ENSGALT00000092643.1
cellular_component	membrane-enclosed lumen	down	6	ENSGALT00000025065.7
cellular_component	membrane-enclosed lumen	down	6	ENSGALT00000021539.4
cellular_component	membrane-enclosed lumen	down	6	ENSGALT00000011640.6
cellular_component	cell	up	68	ENSGALT00000044403.3
cellular_component	cell	up	68	ENSGALT00000083221.2
cellular_component	cell	up	68	ENSGALT00000051467.2
cellular_component	cell	up	68	ENSGALT00000019023.7
cellular_component	cell	up	68	ENSGALT00000100158.1
cellular_component	cell	up	68	ENSGALT00000048940.2
cellular_component	cell	up	68	ENSGALT00000090526.1
cellular_component	cell	up	68	ENSGALT00000012977.6
cellular_component	cell	up	68	ENSGALT00000003585.7
cellular_component	cell	up	68	ENSGALT00000076125.2
cellular_component	cell	up	68	ENSGALT00000094152.1
cellular_component	cell	up	68	ENSGALT00000091034.1
cellular_component	cell	up	68	ENSGALT00000083865.2
cellular_component	cell	up	68	ENSGALT00000009621.6
cellular_component	cell	up	68	ENSGALT00000051827.2
cellular_component	cell	up	68	novel_G001878
cellular_component	cell	up	68	ENSGALT00000096989.1
cellular_component	cell	up	68	ENSGALT00000083453.2
cellular_component	cell	up	68	novel_G000653
cellular_component	cell	up	68	ENSGALT00000064964.2
cellular_component	cell	up	68	ENSGALT00000017509.4
cellular_component	cell	up	68	ENSGALT00000059274.3
cellular_component	cell	up	68	ENSGALT00000049635.2
cellular_component	cell	up	68	ENSGALT00000003045.6
cellular_component	cell	up	68	ENSGALT00000078213.2
cellular_component	cell	up	68	ENSGALT00000076385.3
cellular_component	cell	up	68	ENSGALT00000038715.4
cellular_component	cell	up	68	novel_G001657
cellular_component	cell	up	68	ENSGALT00000086523.2
cellular_component	cell	up	68	ENSGALT00000080089.2
cellular_component	cell	up	68	ENSGALT00000088917.2
cellular_component	cell	up	68	ENSGALT00000085739.2
cellular_component	cell	up	68	ENSGALT00000093001.1
cellular_component	cell	up	68	ENSGALT00000014990.5
cellular_component	cell	up	68	ENSGALT00000065122.3
cellular_component	cell	up	68	ENSGALT00000047585.2
cellular_component	cell	up	68	ENSGALT00000038720.4
cellular_component	cell	up	68	ENSGALT00000107819.1
cellular_component	cell	up	68	ENSGALT00000008299.4
cellular_component	cell	up	68	ENSGALT00000058144.2
cellular_component	cell	up	68	ENSGALT00000044281.3
cellular_component	cell	up	68	ENSGALT00000049217.1
cellular_component	cell	up	68	ENSGALT00000106765.1
cellular_component	cell	up	68	ENSGALT00000031654.4
cellular_component	cell	up	68	ENSGALT00000102198.1
cellular_component	cell	up	68	ENSGALT00000039250.3
cellular_component	cell	up	68	novel_G001656
cellular_component	cell	up	68	ENSGALT00000087214.2
cellular_component	cell	up	68	ENSGALT00000091044.1
cellular_component	cell	up	68	ENSGALT00000086677.2
cellular_component	cell	up	68	ENSGALT00000077741.3
cellular_component	cell	up	68	ENSGALT00000051936.2
cellular_component	cell	up	68	ENSGALT00000105055.1
cellular_component	cell	up	68	ENSGALT00000026907.4
cellular_component	cell	up	68	ENSGALT00000099486.1
cellular_component	cell	up	68	ENSGALT00000018520.3
cellular_component	cell	up	68	ENSGALT00000095763.1
cellular_component	cell	up	68	ENSGALT00000076947.3
cellular_component	cell	up	68	ENSGALT00000079535.2
cellular_component	cell	up	68	ENSGALT00000024921.6
cellular_component	cell	up	68	ENSGALT00000096548.1
cellular_component	cell	up	68	ENSGALT00000101610.1
cellular_component	cell	up	68	ENSGALT00000094199.1
cellular_component	cell	up	68	ENSGALT00000001236.6
cellular_component	cell	up	68	ENSGALT00000095379.1
cellular_component	cell	up	68	ENSGALT00000099566.1
cellular_component	cell	up	68	ENSGALT00000090982.1
cellular_component	cell	up	68	ENSGALT00000010045.6
cellular_component	cell	down	24	ENSGALT00000077237.3
cellular_component	cell	down	24	ENSGALT00000048999.3
cellular_component	cell	down	24	ENSGALT00000023648.5
cellular_component	cell	down	24	ENSGALT00000068645.2
cellular_component	cell	down	24	ENSGALT00000026167.5
cellular_component	cell	down	24	ENSGALT00000021539.4
cellular_component	cell	down	24	ENSGALT00000042661.3
cellular_component	cell	down	24	ENSGALT00000019774.6
cellular_component	cell	down	24	ENSGALT00000107850.1
cellular_component	cell	down	24	ENSGALT00000011640.6
cellular_component	cell	down	24	ENSGALT00000012451.6
cellular_component	cell	down	24	ENSGALT00000025065.7
cellular_component	cell	down	24	ENSGALT00000065171.2
cellular_component	cell	down	24	ENSGALT00000022124.6
cellular_component	cell	down	24	ENSGALT00000013141.5
cellular_component	cell	down	24	ENSGALT00000090221.2
cellular_component	cell	down	24	ENSGALT00000024445.6
cellular_component	cell	down	24	ENSGALT00000066678.2
cellular_component	cell	down	24	ENSGALT00000092643.1
cellular_component	cell	down	24	ENSGALT00000024454.5
cellular_component	cell	down	24	ENSGALT00000107378.1
cellular_component	cell	down	24	ENSGALT00000078959.2
cellular_component	cell	down	24	ENSGALT00000100690.1
cellular_component	cell	down	24	ENSGALT00000024751.5
molecular_function	molecular function regulator	up	3	ENSGALT00000049635.2
molecular_function	molecular function regulator	up	3	ENSGALT00000091034.1
molecular_function	molecular function regulator	up	3	ENSGALT00000039250.3
molecular_function	molecular function regulator	down	3	ENSGALT00000100485.1
molecular_function	molecular function regulator	down	3	ENSGALT00000078959.2
molecular_function	molecular function regulator	down	3	ENSGALT00000012451.6
biological_process	multicellular organismal process	up	23	novel_G002199
biological_process	multicellular organismal process	up	23	novel_G001656
biological_process	multicellular organismal process	up	23	ENSGALT00000091034.1
biological_process	multicellular organismal process	up	23	ENSGALT00000083865.2
biological_process	multicellular organismal process	up	23	ENSGALT00000039250.3
biological_process	multicellular organismal process	up	23	novel_G001657
biological_process	multicellular organismal process	up	23	ENSGALT00000051936.2
biological_process	multicellular organismal process	up	23	ENSGALT00000093001.1
biological_process	multicellular organismal process	up	23	novel_G001878
biological_process	multicellular organismal process	up	23	ENSGALT00000095763.1
biological_process	multicellular organismal process	up	23	ENSGALT00000059274.3
biological_process	multicellular organismal process	up	23	ENSGALT00000104606.1
biological_process	multicellular organismal process	up	23	ENSGALT00000018520.3
biological_process	multicellular organismal process	up	23	ENSGALT00000009175.3
biological_process	multicellular organismal process	up	23	ENSGALT00000065122.3
biological_process	multicellular organismal process	up	23	ENSGALT00000083221.2
biological_process	multicellular organismal process	up	23	ENSGALT00000090526.1
biological_process	multicellular organismal process	up	23	ENSGALT00000012977.6
biological_process	multicellular organismal process	up	23	ENSGALT00000075579.2
biological_process	multicellular organismal process	up	23	ENSGALT00000078213.2
biological_process	multicellular organismal process	up	23	ENSGALT00000100158.1
biological_process	multicellular organismal process	up	23	ENSGALT00000058144.2
biological_process	multicellular organismal process	up	23	ENSGALT00000024921.6
biological_process	multicellular organismal process	down	10	ENSGALT00000078959.2
biological_process	multicellular organismal process	down	10	ENSGALT00000024454.5
biological_process	multicellular organismal process	down	10	ENSGALT00000100485.1
biological_process	multicellular organismal process	down	10	ENSGALT00000024445.6
biological_process	multicellular organismal process	down	10	ENSGALT00000009779.5
biological_process	multicellular organismal process	down	10	ENSGALT00000066678.2
biological_process	multicellular organismal process	down	10	ENSGALT00000012451.6
biological_process	multicellular organismal process	down	10	ENSGALT00000065171.2
biological_process	multicellular organismal process	down	10	ENSGALT00000077237.3
biological_process	multicellular organismal process	down	10	ENSGALT00000090221.2
biological_process	behavior	up	4	novel_G002199
biological_process	behavior	up	4	ENSGALT00000093001.1
biological_process	behavior	up	4	ENSGALT00000017509.4
biological_process	behavior	up	4	ENSGALT00000018520.3
biological_process	behavior	down	1	ENSGALT00000012451.6
molecular_function	structural molecule activity	up	1	ENSGALT00000059274.3
molecular_function	structural molecule activity	down	1	ENSGALT00000048999.3
molecular_function	molecular transducer activity	up	5	ENSGALT00000026907.4
molecular_function	molecular transducer activity	up	5	ENSGALT00000021626.6
molecular_function	molecular transducer activity	up	5	novel_G001878
molecular_function	molecular transducer activity	up	5	ENSGALT00000094199.1
molecular_function	molecular transducer activity	up	5	ENSGALT00000048940.2
molecular_function	molecular transducer activity	down	6	ENSGALT00000019774.6
molecular_function	molecular transducer activity	down	6	ENSGALT00000024454.5
molecular_function	molecular transducer activity	down	6	ENSGALT00000026167.5
molecular_function	molecular transducer activity	down	6	ENSGALT00000012451.6
molecular_function	molecular transducer activity	down	6	ENSGALT00000024751.5
molecular_function	molecular transducer activity	down	6	ENSGALT00000024445.6
cellular_component	macromolecular complex	up	21	ENSGALT00000038715.4
cellular_component	macromolecular complex	up	21	ENSGALT00000049217.1
cellular_component	macromolecular complex	up	21	ENSGALT00000024921.6
cellular_component	macromolecular complex	up	21	ENSGALT00000107819.1
cellular_component	macromolecular complex	up	21	ENSGALT00000038720.4
cellular_component	macromolecular complex	up	21	ENSGALT00000059274.3
cellular_component	macromolecular complex	up	21	ENSGALT00000095763.1
cellular_component	macromolecular complex	up	21	ENSGALT00000047585.2
cellular_component	macromolecular complex	up	21	ENSGALT00000064964.2
cellular_component	macromolecular complex	up	21	ENSGALT00000099486.1
cellular_component	macromolecular complex	up	21	ENSGALT00000044403.3
cellular_component	macromolecular complex	up	21	ENSGALT00000083453.2
cellular_component	macromolecular complex	up	21	ENSGALT00000010045.6
cellular_component	macromolecular complex	up	21	ENSGALT00000051936.2
cellular_component	macromolecular complex	up	21	novel_G001878
cellular_component	macromolecular complex	up	21	ENSGALT00000077741.3
cellular_component	macromolecular complex	up	21	ENSGALT00000088917.2
cellular_component	macromolecular complex	up	21	novel_G001656
cellular_component	macromolecular complex	up	21	ENSGALT00000009621.6
cellular_component	macromolecular complex	up	21	ENSGALT00000080089.2
cellular_component	macromolecular complex	up	21	novel_G001657
cellular_component	macromolecular complex	down	6	ENSGALT00000013141.5
cellular_component	macromolecular complex	down	6	ENSGALT00000048999.3
cellular_component	macromolecular complex	down	6	ENSGALT00000025065.7
cellular_component	macromolecular complex	down	6	ENSGALT00000065171.2
cellular_component	macromolecular complex	down	6	ENSGALT00000011640.6
cellular_component	macromolecular complex	down	6	ENSGALT00000100690.1
cellular_component	virion	up	1	ENSGALT00000098616.1
cellular_component	virion	down	0	-
biological_process	multi-organism process	up	10	ENSGALT00000091044.1
biological_process	multi-organism process	up	10	ENSGALT00000088917.2
biological_process	multi-organism process	up	10	ENSGALT00000024921.6
biological_process	multi-organism process	up	10	ENSGALT00000051936.2
biological_process	multi-organism process	up	10	ENSGALT00000065122.3
biological_process	multi-organism process	up	10	ENSGALT00000106765.1
biological_process	multi-organism process	up	10	ENSGALT00000003585.7
biological_process	multi-organism process	up	10	ENSGALT00000083453.2
biological_process	multi-organism process	up	10	ENSGALT00000095763.1
biological_process	multi-organism process	up	10	ENSGALT00000083865.2
biological_process	multi-organism process	down	1	ENSGALT00000077237.3
biological_process	negative regulation of biological process	up	20	ENSGALT00000090526.1
biological_process	negative regulation of biological process	up	20	ENSGALT00000024921.6
biological_process	negative regulation of biological process	up	20	ENSGALT00000095763.1
biological_process	negative regulation of biological process	up	20	ENSGALT00000059274.3
biological_process	negative regulation of biological process	up	20	ENSGALT00000009175.3
biological_process	negative regulation of biological process	up	20	ENSGALT00000047585.2
biological_process	negative regulation of biological process	up	20	ENSGALT00000064964.2
biological_process	negative regulation of biological process	up	20	ENSGALT00000099486.1
biological_process	negative regulation of biological process	up	20	ENSGALT00000051467.2
biological_process	negative regulation of biological process	up	20	ENSGALT00000083221.2
biological_process	negative regulation of biological process	up	20	ENSGALT00000065122.3
biological_process	negative regulation of biological process	up	20	ENSGALT00000051936.2
biological_process	negative regulation of biological process	up	20	novel_G001878
biological_process	negative regulation of biological process	up	20	ENSGALT00000096989.1
biological_process	negative regulation of biological process	up	20	ENSGALT00000051827.2
biological_process	negative regulation of biological process	up	20	ENSGALT00000080089.2
biological_process	negative regulation of biological process	up	20	ENSGALT00000039250.3
biological_process	negative regulation of biological process	up	20	ENSGALT00000001236.6
biological_process	negative regulation of biological process	up	20	ENSGALT00000091034.1
biological_process	negative regulation of biological process	up	20	ENSGALT00000076125.2
biological_process	negative regulation of biological process	down	7	ENSGALT00000024445.6
biological_process	negative regulation of biological process	down	7	ENSGALT00000009779.5
biological_process	negative regulation of biological process	down	7	ENSGALT00000078959.2
biological_process	negative regulation of biological process	down	7	ENSGALT00000066678.2
biological_process	negative regulation of biological process	down	7	ENSGALT00000011640.6
biological_process	negative regulation of biological process	down	7	ENSGALT00000012451.6
biological_process	negative regulation of biological process	down	7	ENSGALT00000025065.7
cellular_component	extracellular region part	up	13	ENSGALT00000018520.3
cellular_component	extracellular region part	up	13	ENSGALT00000044403.3
cellular_component	extracellular region part	up	13	ENSGALT00000076125.2
cellular_component	extracellular region part	up	13	ENSGALT00000090982.1
cellular_component	extracellular region part	up	13	ENSGALT00000051936.2
cellular_component	extracellular region part	up	13	ENSGALT00000093001.1
cellular_component	extracellular region part	up	13	ENSGALT00000078213.2
cellular_component	extracellular region part	up	13	ENSGALT00000051827.2
cellular_component	extracellular region part	up	13	ENSGALT00000038720.4
cellular_component	extracellular region part	up	13	ENSGALT00000088917.2
cellular_component	extracellular region part	up	13	ENSGALT00000092377.1
cellular_component	extracellular region part	up	13	ENSGALT00000048940.2
cellular_component	extracellular region part	up	13	ENSGALT00000095508.1
cellular_component	extracellular region part	down	7	ENSGALT00000011640.6
cellular_component	extracellular region part	down	7	ENSGALT00000066678.2
cellular_component	extracellular region part	down	7	ENSGALT00000100485.1
cellular_component	extracellular region part	down	7	ENSGALT00000078959.2
cellular_component	extracellular region part	down	7	ENSGALT00000013141.5
cellular_component	extracellular region part	down	7	ENSGALT00000065171.2
cellular_component	extracellular region part	down	7	ENSGALT00000042661.3
biological_process	developmental process	up	23	ENSGALT00000095763.1
biological_process	developmental process	up	23	ENSGALT00000059274.3
biological_process	developmental process	up	23	ENSGALT00000104606.1
biological_process	developmental process	up	23	ENSGALT00000018520.3
biological_process	developmental process	up	23	ENSGALT00000009175.3
biological_process	developmental process	up	23	ENSGALT00000065122.3
biological_process	developmental process	up	23	ENSGALT00000099486.1
biological_process	developmental process	up	23	ENSGALT00000083221.2
biological_process	developmental process	up	23	ENSGALT00000090526.1
biological_process	developmental process	up	23	ENSGALT00000012977.6
biological_process	developmental process	up	23	ENSGALT00000078213.2
biological_process	developmental process	up	23	ENSGALT00000100158.1
biological_process	developmental process	up	23	ENSGALT00000058144.2
biological_process	developmental process	up	23	ENSGALT00000024921.6
biological_process	developmental process	up	23	novel_G002199
biological_process	developmental process	up	23	novel_G001656
biological_process	developmental process	up	23	ENSGALT00000091034.1
biological_process	developmental process	up	23	ENSGALT00000083865.2
biological_process	developmental process	up	23	ENSGALT00000039250.3
biological_process	developmental process	up	23	novel_G001657
biological_process	developmental process	up	23	ENSGALT00000051936.2
biological_process	developmental process	up	23	ENSGALT00000093001.1
biological_process	developmental process	up	23	novel_G001878
biological_process	developmental process	down	8	ENSGALT00000012451.6
biological_process	developmental process	down	8	ENSGALT00000065171.2
biological_process	developmental process	down	8	ENSGALT00000090221.2
biological_process	developmental process	down	8	ENSGALT00000024445.6
biological_process	developmental process	down	8	ENSGALT00000009779.5
biological_process	developmental process	down	8	ENSGALT00000066678.2
biological_process	developmental process	down	8	ENSGALT00000042661.3
biological_process	developmental process	down	8	ENSGALT00000078959.2
