# Supplementary material for: Learning Ability and Hippocampal Transcriptome Responses to Early and Later Life Environmental Complexities in Dual-Purpose Chicks
Source: Animals (Basel). 2022 Mar 7;12(5):668. doi: 10.3390/ani12050668 (PMC8909157; doi:10.3390/ani12050668)
Supplement: Supplementary file 1 [file animals-12-00668-s001.zip › Table S3. GO terms in the LG vs. the PLG.xls]

Ontology	GO_term	Up/Down-regulation	Number	Genes
biological_process	multi-organism process	up	0	-
biological_process	multi-organism process	down	1	ENSGALT00000003855.5
biological_process	cellular process	up	1	ENSGALT00000022124.6
biological_process	cellular process	down	0	-
biological_process	response to stimulus	up	0	-
biological_process	response to stimulus	down	1	ENSGALT00000003855.5
biological_process	biological regulation	up	1	ENSGALT00000022124.6
biological_process	biological regulation	down	0	-
biological_process	immune system process	up	0	-
biological_process	immune system process	down	1	ENSGALT00000003855.5
cellular_component	extracellular region	up	0	-
cellular_component	extracellular region	down	1	ENSGALT00000003855.5
cellular_component	membrane	up	0	-
cellular_component	membrane	down	1	ENSGALT00000031654.4
cellular_component	cell	up	1	ENSGALT00000022124.6
cellular_component	cell	down	1	ENSGALT00000031654.4
cellular_component	organelle part	up	0	-
cellular_component	organelle part	down	1	ENSGALT00000031654.4
cellular_component	synapse	up	1	ENSGALT00000022124.6
cellular_component	synapse	down	0	-
cellular_component	cell part	up	1	ENSGALT00000022124.6
cellular_component	cell part	down	1	ENSGALT00000031654.4
cellular_component	organelle	up	1	ENSGALT00000022124.6
cellular_component	organelle	down	1	ENSGALT00000031654.4
cellular_component	membrane part	up	0	-
cellular_component	membrane part	down	1	ENSGALT00000031654.4
molecular_function	catalytic activity	up	0	-
molecular_function	catalytic activity	down	1	ENSGALT00000031654.4
molecular_function	transporter activity	up	0	-
molecular_function	transporter activity	down	1	ENSGALT00000031654.4
molecular_function	binding	up	1	ENSGALT00000022124.6
molecular_function	binding	down	2	ENSGALT00000003855.5
molecular_function	binding	down	2	ENSGALT00000094072.1
molecular_function	electron carrier activity	up	0	-
molecular_function	electron carrier activity	down	1	ENSGALT00000031654.4
